# Supplementary material for: 3,5-Bis(benz­yloxy)benzoic acid
Source: Acta Crystallogr Sect E Struct Rep Online. 2012 Oct 31;68(Pt 11):o3247–8. doi: 10.1107/S1600536812043796 (PMC3515325; doi:10.1107/S1600536812043796)
Supplement: Supplementary file 1 [file e-68-o3247-sup1.cif]

##############################################################################
#                                                                            #
# This CIF contains the data in a paper accepted for publication in          #
# Acta Crystallographica Section E. It conforms to the requirements of       #
# Notes for Authors for Acta Crystallographica Section E, and has been       #
# peer reviewed under the auspices of the IUCr Commission on Journals.       #
#                                                                            #
# Full details of the Crystallographic Information File format               #
# are given in the paper "The Crystallographic Information File (CIF):       #
# a New Standard Archive File for Crystallography" by S. R. Hall, F. H.      #
# Allen and I. D. Brown [Acta Cryst. (1991), A47, 655-685].                  #
#                                                                            #
# The current version of the core CIF dictionary is obtainable from          #
# ftp://ftp.iucr.org/pub/cif_core.dic.                                       #
#                                                                            #
# Software is freely available for graphical display of the structure(s)     #
# in this CIF. For information consult the CIF software page                 #
# http://www.iucr.org/resources/cif/software.                                #
#                                                                            #
# This file may be used for bona fide research purposes within the           #
# scientific community so long as proper attribution is given to the journal # 
# article from which it was obtained.                                        #
#                                                                            #
##############################################################################
data_I
_audit_creation_method     SHELXL-97
_chemical_name_systematic
;
3,5-Bis(benzyloxy)benzoic acid
;
_chemical_name_common     ?
_chemical_formula_moiety     'C21 H18 O4'
_chemical_formula_sum     'C21 H18 O4'
_chemical_formula_iupac     'C21 H18 O4'
_chemical_formula_weight     334.37
_chemical_melting_point     ?
_symmetry_cell_setting     triclinic
_symmetry_space_group_name_H-M     'P -1'
_symmetry_space_group_name_Hall     '-P 1'
loop_
    _symmetry_equiv_pos_as_xyz
    'x, y, z'
    '-x, -y, -z'
_cell_length_a     5.2801(2)
_cell_length_b     11.6830(5)
_cell_length_c     14.4803(7)
_cell_angle_alpha     83.303(2)
_cell_angle_beta     80.775(2)
_cell_angle_gamma     79.0310(10)
_cell_volume     862.17(6)
_cell_formula_units_Z     2
_cell_measurement_reflns_used     3147
_cell_measurement_theta_min     2.910
_cell_measurement_theta_max     26.373
_cell_measurement_temperature     295
_exptl_crystal_description     block
_exptl_crystal_colour     colourless
_exptl_crystal_size_max     0.429
_exptl_crystal_size_mid     0.105
_exptl_crystal_size_min     0.097
_exptl_crystal_density_diffrn     1.288
_exptl_crystal_density_meas     ?
_exptl_crystal_density_method     'not measured'
_exptl_crystal_F_000     352
_exptl_absorpt_coefficient_mu     0.089
_exptl_absorpt_correction_type     none
_exptl_absorpt_process_details     ?
_exptl_absorpt_correction_T_min     ?
_exptl_absorpt_correction_T_max     ?
_diffrn_ambient_temperature     295
_diffrn_radiation_type     MoK\a
_diffrn_radiation_wavelength     0.71073
_diffrn_radiation_source     'fine-focus sealed tube'
_diffrn_radiation_monochromator     graphite
_diffrn_measurement_device_type     'Nonius KappaCCD'
_diffrn_measurement_device     '95mm CCD camera on \k-goniostat'
_diffrn_measurement_method     'CCD rotation images, thick slices'
_diffrn_detector_area_resol_mean     ?
_diffrn_reflns_number     5626
_diffrn_reflns_av_R_equivalents     0.0359
_diffrn_reflns_av_sigmaI/netI     0.0542
_diffrn_reflns_theta_min     3.50
_diffrn_reflns_theta_max     25.24
_diffrn_reflns_theta_full     25.24
_diffrn_measured_fraction_theta_max     0.987
_diffrn_measured_fraction_theta_full     0.987
_diffrn_reflns_limit_h_min     -6
_diffrn_reflns_limit_h_max     6
_diffrn_reflns_limit_k_min     -14
_diffrn_reflns_limit_k_max     14
_diffrn_reflns_limit_l_min     -17
_diffrn_reflns_limit_l_max     17
_diffrn_standards_number     0
_diffrn_standards_interval_count     ?
_diffrn_standards_interval_time     0
_diffrn_standards_decay_%     0
_refine_special_details
;
Refinement of <i>F</i>^2^ against ALL reflections. The weighted <i>R</i>-factor
<i>wR</i> and goodness of fit <i>S</i> are based on <i>F</i>^2^, conventional
<i>R</i>-factors <i>R</i> are based on <i>F</i>, with <i>F</i> set to zero for
negative <i>F</i>^2^. The threshold expression of <i>F</i>^2^ >
\s(<i>F</i>^2^) is used only for calculating <i>R</i>-factors(gt) <i>etc</i>.
and is not relevant to the choice of reflections for refinement.
<i>R</i>-factors based on <i>F</i>^2^ are statistically about twice as large
as those based on <i>F</i>, and <i>R</i>- factors based on ALL data will be
even larger.
;
_reflns_number_total     3084
_reflns_number_gt     1801
_reflns_threshold_expression     I>2\s(I)
_refine_ls_structure_factor_coef     Fsqd
_refine_ls_matrix_type     full
_refine_ls_R_factor_all     0.1013
_refine_ls_R_factor_gt     0.0531
_refine_ls_wR_factor_gt     0.1633
_refine_ls_wR_factor_ref     0.1633
_refine_ls_goodness_of_fit_ref     1.025
_refine_ls_restrained_S_all     1.025
_refine_ls_number_reflns     3084
_refine_ls_number_parameters     316
_refine_ls_number_restraints     0
_refine_ls_hydrogen_treatment     constr
_refine_ls_weighting_scheme     calc
_refine_ls_weighting_details
         'calc w=1/[\s^2^(Fo^2^)+(0.0940P)^2^+0.0032P] where P=(Fo^2^+2Fc^2^)/3'
_atom_sites_solution_hydrogens     geom
_atom_sites_solution_primary     direct
_atom_sites_solution_secondary     difmap
_refine_ls_shift/su_max     0.000
_refine_ls_shift/su_mean     0.000
_refine_diff_density_max     0.150
_refine_diff_density_min     -0.154
_refine_ls_extinction_method     none
_refine_ls_extinction_coef     ?
loop_
    _atom_type_symbol
    _atom_type_description
    _atom_type_scat_dispersion_real
    _atom_type_scat_dispersion_imag
    _atom_type_scat_source
    'O' 'O' 0.0106 0.0060
                         'International Tables Vol C Tables 4.2.6.8 and 6.1.1.4'
    'N' 'N' 0.0061 0.0033
                         'International Tables Vol C Tables 4.2.6.8 and 6.1.1.4'
    'C' 'C' 0.0033 0.0016
                         'International Tables Vol C Tables 4.2.6.8 and 6.1.1.4'
    'H' 'H' 0.0000 0.0000
                         'International Tables Vol C Tables 4.2.6.8 and 6.1.1.4'
_computing_data_collection     'COLLECT (Nonius, 2000)'
_computing_cell_refinement     'SCALEPACK (Otwinowski & Minor, 1997)'
_computing_data_reduction     'DENZO and SCALEPACK (Otwinowski & Minor, 1997)'
_computing_structure_solution     'SHELXS97 (Sheldrick, 2008)'
_computing_structure_refinement     'SHELXL97 (Sheldrick, 2008)'
_computing_molecular_graphics
 'ORTEP-3 for Windows (Farrugia, 1997) and Mercury (Macrae <i>et al.</i>, 2006)'
_computing_publication_material     'WinGX (Farrugia, 1999)'
loop_
    _atom_site_type_symbol
    _atom_site_label
    _atom_site_fract_x
    _atom_site_fract_y
    _atom_site_fract_z
    _atom_site_U_iso_or_equiv
    _atom_site_adp_type
    _atom_site_calc_flag
    _atom_site_refinement_flags
    _atom_site_occupancy
    _atom_site_symmetry_multiplicity
    _atom_site_disorder_assembly
    _atom_site_disorder_group
    C C1 0.2556(3) 0.46372(17) 0.58387(13) 0.0623(5) Uani d . 1 1 A 1
    C C2 0.4505(3) 0.43437(15) 0.65014(12) 0.0597(5) Uani d . 1 1 A 1
    C C3 0.4690(3) 0.51344(17) 0.71085(12) 0.0644(5) Uani d . 1 1 A 1
    H H3 0.3589 0.5858 0.7109 0.077 Uiso calc R 1 1 A 1
    C C4 0.6534(3) 0.48473(16) 0.77226(12) 0.0639(5) Uani d . 1 1 A 1
    C C5 0.8181(4) 0.37791(17) 0.77144(13) 0.0673(5) Uani d . 1 1 A 1
    H H5 0.9413 0.3585 0.8125 0.081 Uiso calc R 1 1 A 1
    C C6 0.7989(4) 0.29977(17) 0.70920(14) 0.0690(5) Uani d . 1 1 A 1
    C C7 0.6163(3) 0.32636(17) 0.64802(13) 0.0690(5) Uani d . 1 1 A 1
    H H7 0.6042 0.2734 0.6064 0.083 Uiso calc R 1 1 A 1
    C C8 0.8524(4) 0.55033(19) 0.88979(15) 0.0773(6) Uani d . 1 1 A 1
    H H8A 1.0236 0.5321 0.8534 0.093 Uiso calc R 1 1 A 1
    H H8B 0.8282 0.4854 0.9366 0.093 Uiso calc R 1 1 A 1
    C C9 0.8300(5) 0.65976(19) 0.93627(17) 0.0705(6) Uani d P 0.50 1 A 1
    C C11 0.592(6) 0.802(3) 1.0445(16) 0.132(8) Uani d P 0.50 1 A 1
    H H11 0.4429 0.8290 1.0849 0.159 Uiso calc PR 0.50 1 A 1
    C C10 0.626(5) 0.699(2) 0.9975(15) 0.112(6) Uani d P 0.50 1 A 1
    H H10 0.4933 0.6553 1.0109 0.134 Uiso calc PR 0.50 1 A 1
    C C12 0.798(6) 0.854(3) 1.0238(16) 0.128(9) Uani d P 0.50 1 A 1
    H H12 0.7988 0.9192 1.0546 0.153 Uiso calc PR 0.50 1 A 1
    C C13 1.003(4) 0.8186(14) 0.9621(15) 0.109(4) Uani d P 0.50 1 A 1
    H H13 1.1409 0.8600 0.9478 0.131 Uiso calc PR 0.50 1 A 1
    C C14 1.007(3) 0.7216(16) 0.9208(10) 0.089(4) Uani d P 0.50 1 A 1
    H H14 1.1510 0.6978 0.8771 0.107 Uiso calc PR 0.50 1 A 1
    C C15 1.0002(5) 0.1234(2) 0.64080(18) 0.0965(8) Uani d . 1 1 A 1
    H H15A 1.0431 0.1663 0.5806 0.116 Uiso calc R 1 1 A 1
    H H15B 0.8372 0.0966 0.6407 0.116 Uiso calc R 1 1 A 1
    O O1 0.2389(2) 0.39389(12) 0.52819(9) 0.0771(4) Uani d . 1 1 A 1
    O O2 0.1076(2) 0.56551(11) 0.58910(9) 0.0786(5) Uani d . 1 1 A 1
    H H2 0.0056 0.5746 0.5506 0.118 Uiso calc R 1 1 A 1
    O O3 0.6562(3) 0.56890(12) 0.82994(9) 0.0821(5) Uani d . 1 1 A 1
    O O4 0.9731(3) 0.19714(13) 0.71375(11) 0.0918(5) Uani d . 1 1 A 1
    C C16 1.2137(4) 0.01969(19) 0.65555(17) 0.0819(6) Uani d P 0.50 1 A 1
    C C17 1.311(3) -0.0007(14) 0.7341(13) 0.123(6) Uani d P 0.50 1 A 1
    H H17 1.2647 0.0503 0.7812 0.148 Uiso calc PR 0.50 1 A 1
    C C18 1.498(2) -0.1088(13) 0.7431(10) 0.118(4) Uani d P 0.50 1 A 1
    H H18 1.5568 -0.1319 0.8008 0.141 Uiso calc PR 0.50 1 A 1
    C C19 1.592(4) -0.1779(19) 0.672(2) 0.107(7) Uani d P 0.50 1 A 1
    H H19 1.7133 -0.2461 0.6796 0.128 Uiso calc PR 0.50 1 A 1
    C C20 1.506(2) -0.1445(10) 0.5925(11) 0.119(4) Uani d P 0.50 1 A 1
    H H20 1.5708 -0.1903 0.5427 0.143 Uiso calc PR 0.50 1 A 1
    C C21 1.3231(14) -0.0455(7) 0.5771(6) 0.102(2) Uani d P 0.50 1 A 1
    H H21 1.2735 -0.0222 0.5180 0.123 Uiso calc PR 0.50 1 A 1
    C C21A 1.388(3) 0.0108(12) 0.7188(12) 0.087(4) Uani d P 0.50 1 B 2
    H H21A 1.3649 0.0714 0.7574 0.105 Uiso calc PR 0.50 1 B 2
    C C17A 1.2212(16) -0.0818(6) 0.6129(5) 0.091(2) Uani d P 0.50 1 B 2
    H H17A 1.0879 -0.0863 0.5792 0.110 Uiso calc PR 0.50 1 B 2
    C C18A 1.420(2) -0.1752(10) 0.6191(9) 0.104(3) Uani d P 0.50 1 B 2
    H H18A 1.4344 -0.2395 0.5851 0.124 Uiso calc PR 0.50 1 B 2
    C C19A 1.604(4) -0.170(2) 0.680(2) 0.116(9) Uani d P 0.50 1 B 2
    H H19A 1.7397 -0.2329 0.6857 0.139 Uiso calc PR 0.50 1 B 2
    C C20A 1.588(3) -0.0765(13) 0.7298(13) 0.109(4) Uani d P 0.50 1 B 2
    H H20A 1.7085 -0.0737 0.7693 0.131 Uiso calc PR 0.50 1 B 2
    C C11A 0.945(5) 0.8536(15) 0.9366(15) 0.122(5) Uani d P 0.50 1 C 2
    H H11A 1.0322 0.9136 0.9086 0.146 Uiso calc PR 0.50 1 C 2
    C C9A 0.8300(5) 0.65976(19) 0.93627(17) 0.0705(6) Uani d P 0.50 1 C 2
    C C10A 0.986(4) 0.7480(16) 0.8932(12) 0.101(4) Uani d P 0.50 1 C 2
    H H10A 1.1073 0.7352 0.8397 0.121 Uiso calc PR 0.50 1 C 2
    C C12A 0.777(5) 0.870(2) 1.021(2) 0.118(8) Uani d P 0.50 1 C 2
    H H12A 0.7512 0.9388 1.0496 0.141 Uiso calc PR 0.50 1 C 2
    C C14A 0.663(4) 0.678(2) 1.0200(13) 0.081(3) Uani d P 0.50 1 C 2
    H H14A 0.5643 0.6216 1.0477 0.097 Uiso calc PR 0.50 1 C 2
    C C13A 0.645(4) 0.776(2) 1.0596(13) 0.096(5) Uani d P 0.50 1 C 2
    H H13A 0.5398 0.7840 1.1172 0.115 Uiso calc PR 0.50 1 C 2
    C C16A 1.2137(4) 0.01969(19) 0.65555(17) 0.0819(6) Uani d P 0.50 1 B 2
loop_
    _atom_site_aniso_label
    _atom_site_aniso_U_11
    _atom_site_aniso_U_22
    _atom_site_aniso_U_33
    _atom_site_aniso_U_12
    _atom_site_aniso_U_13
    _atom_site_aniso_U_23
    C1 0.0606(10) 0.0610(12) 0.0628(11) -0.0002(9) -0.0110(9) -0.0101(9)
    C2 0.0577(10) 0.0599(12) 0.0602(11) -0.0032(8) -0.0116(8) -0.0069(9)
    C3 0.0648(11) 0.0612(12) 0.0641(11) 0.0030(8) -0.0142(9) -0.0097(9)
    C4 0.0703(11) 0.0595(12) 0.0620(11) -0.0017(9) -0.0167(9) -0.0125(9)
    C5 0.0692(11) 0.0666(13) 0.0666(12) 0.0001(9) -0.0224(9) -0.0100(10)
    C6 0.0713(11) 0.0596(12) 0.0744(12) 0.0063(9) -0.0215(10) -0.0127(10)
    C7 0.0713(11) 0.0648(13) 0.0712(12) 0.0012(10) -0.0203(9) -0.0145(9)
    C8 0.0778(12) 0.0754(14) 0.0830(14) -0.0039(10) -0.0320(11) -0.0114(11)
    C9 0.0755(13) 0.0689(13) 0.0719(14) -0.0086(12) -0.0259(12) -0.0111(11)
    C11 0.158(16) 0.098(11) 0.134(13) -0.007(10) 0.007(10) -0.043(10)
    C10 0.144(13) 0.095(10) 0.103(12) -0.048(9) -0.001(8) -0.017(8)
    C12 0.20(2) 0.100(12) 0.089(10) -0.025(10) -0.011(10) -0.054(8)
    C13 0.111(6) 0.079(8) 0.146(14) -0.022(6) -0.025(7) -0.022(7)
    C14 0.090(4) 0.078(7) 0.096(10) -0.009(4) -0.006(6) -0.018(6)
    C15 0.1051(16) 0.0757(16) 0.1102(18) 0.0201(12) -0.0423(14) -0.0365(13)
    O1 0.0803(9) 0.0747(9) 0.0783(9) 0.0080(7) -0.0301(7) -0.0240(7)
    O2 0.0789(8) 0.0692(9) 0.0882(10) 0.0108(7) -0.0338(7) -0.0184(7)
    O3 0.0962(10) 0.0701(9) 0.0839(9) 0.0106(7) -0.0419(8) -0.0244(7)
    O4 0.1028(10) 0.0712(10) 0.1016(11) 0.0268(8) -0.0480(8) -0.0317(8)
    C16 0.0851(14) 0.0636(14) 0.0955(17) 0.0050(11) -0.0223(13) -0.0177(12)
    C17 0.118(12) 0.134(9) 0.086(5) 0.055(7) -0.017(7) 0.000(5)
    C18 0.134(10) 0.096(9) 0.104(5) 0.034(7) -0.035(7) 0.007(6)
    C19 0.131(12) 0.051(9) 0.136(13) 0.002(7) -0.035(11) -0.007(8)
    C20 0.116(7) 0.079(7) 0.158(11) 0.010(5) -0.011(6) -0.051(6)
    C21 0.107(5) 0.080(5) 0.120(6) 0.019(4) -0.032(4) -0.041(4)
    C21A 0.082(6) 0.072(4) 0.107(9) 0.013(4) -0.023(5) -0.037(5)
    C17A 0.112(5) 0.066(4) 0.096(5) -0.002(3) -0.026(4) -0.011(3)
    C18A 0.137(9) 0.054(5) 0.115(6) -0.002(5) -0.022(6) -0.007(4)
    C19A 0.090(9) 0.087(15) 0.138(14) 0.036(8) 0.012(11) 0.002(9)
    C20A 0.087(6) 0.082(7) 0.158(9) -0.002(5) -0.038(6) -0.007(6)
    C11A 0.173(15) 0.083(10) 0.123(10) -0.058(9) -0.027(9) -0.006(7)
    C9A 0.0755(13) 0.0689(13) 0.0719(14) -0.0086(12) -0.0259(12) -0.0111(11)
    C10A 0.143(9) 0.094(9) 0.076(7) -0.058(6) -0.004(5) -0.011(6)
    C12A 0.127(10) 0.082(8) 0.162(19) -0.026(7) -0.043(11) -0.042(8)
    C14A 0.098(5) 0.088(9) 0.059(6) -0.027(5) -0.002(4) -0.017(5)
    C13A 0.109(7) 0.112(15) 0.069(4) -0.025(8) 0.001(5) -0.027(6)
    C16A 0.0851(14) 0.0636(14) 0.0955(17) 0.0050(11) -0.0223(13) -0.0177(12)
_geom_special_details
;
All e.s.d.'s (except the e.s.d. in the dihedral angle between two l.s. planes)
are estimated using the full covariance matrix. The cell e.s.d.'s are taken
into account individually in the estimation of e.s.d.'s in distances, angles
and torsion angles; correlations between e.s.d.'s in cell parameters are only
used when they are defined by crystal symmetry. An approximate (isotropic)
treatment of cell e.s.d.'s is used for estimating e.s.d.'s involving l.s.
planes.
;
loop_
    _geom_bond_atom_site_label_1
    _geom_bond_atom_site_label_2
    _geom_bond_site_symmetry_2
    _geom_bond_distance
    _geom_bond_publ_flag
    C1 O1 . 1.236(2) ?
    C1 O2 . 1.296(2) ?
    C1 C2 . 1.484(2) ?
    C2 C3 . 1.374(2) ?
    C2 C7 . 1.393(2) ?
    C3 C4 . 1.391(2) ?
    C3 H3 . 0.9300 ?
    C4 O3 . 1.366(2) ?
    C4 C5 . 1.379(3) ?
    C5 C6 . 1.383(3) ?
    C5 H5 . 0.9300 ?
    C6 O4 . 1.367(2) ?
    C6 C7 . 1.381(3) ?
    C7 H7 . 0.9300 ?
    C8 O3 . 1.425(2) ?
    C8 C9 . 1.490(3) ?
    C8 H8A . 0.9700 ?
    C8 H8B . 0.9700 ?
    C9 C14 . 1.26(2) ?
    C9 C10 . 1.33(3) ?
    C11 C12 . 1.32(5) ?
    C11 C10 . 1.41(4) ?
    C11 H11 . 0.9300 ?
    C10 H10 . 0.9300 ?
    C12 C13 . 1.32(3) ?
    C12 H12 . 0.9300 ?
    C13 C14 . 1.34(3) ?
    C13 H13 . 0.9300 ?
    C14 H14 . 0.9300 ?
    C15 O4 . 1.413(3) ?
    C15 C16 . 1.510(3) ?
    C15 H15A . 0.9700 ?
    C15 H15B . 0.9700 ?
    O2 H2 . 0.8200 ?
    C16 C17 . 1.302(18) ?
    C16 C21 . 1.424(8) ?
    C17 C18 . 1.45(2) ?
    C17 H17 . 0.9300 ?
    C18 C19 . 1.36(3) ?
    C18 H18 . 0.9300 ?
    C19 C20 . 1.30(4) ?
    C19 H19 . 0.9300 ?
    C20 C21 . 1.379(14) ?
    C20 H20 . 0.9300 ?
    C21 H21 . 0.9300 ?
    C21A C20A . 1.33(2) ?
    C21A H21A . 0.9300 ?
    C17A C18A . 1.369(14) ?
    C17A H17A . 0.9300 ?
    C18A C19A . 1.42(4) ?
    C18A H18A . 0.9300 ?
    C19A C20A . 1.36(3) ?
    C19A H19A . 0.9300 ?
    C20A H20A . 0.9300 ?
    C11A C12A . 1.40(3) ?
    C11A C10A . 1.41(3) ?
    C11A H11A . 0.9300 ?
    C10A H10A . 0.9300 ?
    C12A C13A . 1.42(4) ?
    C12A H12A . 0.9300 ?
    C14A C13A . 1.32(3) ?
    C14A H14A . 0.9300 ?
    C13A H13A . 0.9300 ?
loop_
    _geom_angle_atom_site_label_1
    _geom_angle_atom_site_label_2
    _geom_angle_atom_site_label_3
    _geom_angle_site_symmetry_1
    _geom_angle_site_symmetry_3
    _geom_angle
    _geom_angle_publ_flag
    O1 C1 O2 . . 123.33(16) ?
    O1 C1 C2 . . 121.00(16) ?
    O2 C1 C2 . . 115.67(16) ?
    C3 C2 C7 . . 121.05(17) ?
    C3 C2 C1 . . 120.35(16) ?
    C7 C2 C1 . . 118.59(16) ?
    C2 C3 C4 . . 119.62(17) ?
    C2 C3 H3 . . 120.2 ?
    C4 C3 H3 . . 120.2 ?
    O3 C4 C5 . . 124.69(16) ?
    O3 C4 C3 . . 115.23(16) ?
    C5 C4 C3 . . 120.07(17) ?
    C4 C5 C6 . . 119.60(17) ?
    C4 C5 H5 . . 120.2 ?
    C6 C5 H5 . . 120.2 ?
    O4 C6 C7 . . 124.09(17) ?
    O4 C6 C5 . . 114.69(16) ?
    C7 C6 C5 . . 121.21(17) ?
    C6 C7 C2 . . 118.43(17) ?
    C6 C7 H7 . . 120.8 ?
    C2 C7 H7 . . 120.8 ?
    O3 C8 C9 . . 107.77(15) ?
    O3 C8 H8A . . 110.2 ?
    C9 C8 H8A . . 110.2 ?
    O3 C8 H8B . . 110.2 ?
    C9 C8 H8B . . 110.2 ?
    H8A C8 H8B . . 108.5 ?
    C14 C9 C10 . . 114.7(15) ?
    C14 C9 C8 . . 122.2(8) ?
    C10 C9 C8 . . 123.1(13) ?
    C12 C11 C10 . . 112(3) ?
    C12 C11 H11 . . 124.2 ?
    C10 C11 H11 . . 124.2 ?
    C9 C10 C11 . . 126(3) ?
    C9 C10 H10 . . 116.9 ?
    C11 C10 H10 . . 116.9 ?
    C13 C12 C11 . . 124(3) ?
    C13 C12 H12 . . 117.9 ?
    C11 C12 H12 . . 117.9 ?
    C12 C13 C14 . . 118(2) ?
    C12 C13 H13 . . 121.1 ?
    C14 C13 H13 . . 121.1 ?
    C9 C14 C13 . . 125.4(14) ?
    C9 C14 H14 . . 117.3 ?
    C13 C14 H14 . . 117.3 ?
    O4 C15 C16 . . 109.24(18) ?
    O4 C15 H15A . . 109.8 ?
    C16 C15 H15A . . 109.8 ?
    O4 C15 H15B . . 109.8 ?
    C16 C15 H15B . . 109.8 ?
    H15A C15 H15B . . 108.3 ?
    C1 O2 H2 . . 109.5 ?
    C4 O3 C8 . . 118.81(14) ?
    C6 O4 C15 . . 117.70(15) ?
    C17 C16 C21 . . 121.6(8) ?
    C17 C16 C15 . . 120.5(8) ?
    C21 C16 C15 . . 117.4(4) ?
    C16 C17 C18 . . 115.3(14) ?
    C16 C17 H17 . . 122.4 ?
    C18 C17 H17 . . 122.4 ?
    C19 C18 C17 . . 123.6(17) ?
    C19 C18 H18 . . 118.2 ?
    C17 C18 H18 . . 118.2 ?
    C20 C19 C18 . . 117.0(17) ?
    C20 C19 H19 . . 121.5 ?
    C18 C19 H19 . . 121.5 ?
    C19 C20 C21 . . 124.2(14) ?
    C19 C20 H20 . . 117.9 ?
    C21 C20 H20 . . 117.9 ?
    C20 C21 C16 . . 117.1(9) ?
    C20 C21 H21 . . 121.4 ?
    C16 C21 H21 . . 121.4 ?
    C20A C21A H21A . . 116.9 ?
    C18A C17A H17A . . 119.2 ?
    C17A C18A C19A . . 117.3(13) ?
    C17A C18A H18A . . 121.3 ?
    C19A C18A H18A . . 121.3 ?
    C20A C19A C18A . . 122.3(15) ?
    C20A C19A H19A . . 118.8 ?
    C18A C19A H19A . . 118.8 ?
    C21A C20A C19A . . 116.2(16) ?
    C21A C20A H20A . . 121.9 ?
    C19A C20A H20A . . 121.9 ?
    C12A C11A C10A . . 121.5(19) ?
    C12A C11A H11A . . 119.3 ?
    C10A C11A H11A . . 119.3 ?
    C11A C10A H10A . . 121.4 ?
    C11A C12A C13A . . 117(2) ?
    C11A C12A H12A . . 121.6 ?
    C13A C12A H12A . . 121.6 ?
    C13A C14A H14A . . 120.4 ?
    C14A C13A C12A . . 125(2) ?
    C14A C13A H13A . . 117.6 ?
    C12A C13A H13A . . 117.6 ?
loop_
    _geom_torsion_atom_site_label_1
    _geom_torsion_atom_site_label_2
    _geom_torsion_atom_site_label_3
    _geom_torsion_atom_site_label_4
    _geom_torsion_site_symmetry_1
    _geom_torsion_site_symmetry_2
    _geom_torsion_site_symmetry_3
    _geom_torsion_site_symmetry_4
    _geom_torsion
    _geom_torsion_publ_flag
    O1 C1 C2 C3 . . . . 179.21(16) ?
    O2 C1 C2 C3 . . . . -1.0(2) ?
    O1 C1 C2 C7 . . . . 0.4(3) ?
    O2 C1 C2 C7 . . . . -179.85(16) ?
    C7 C2 C3 C4 . . . . -1.0(3) ?
    C1 C2 C3 C4 . . . . -179.76(15) ?
    C2 C3 C4 O3 . . . . -179.84(15) ?
    C2 C3 C4 C5 . . . . 0.6(3) ?
    O3 C4 C5 C6 . . . . -179.43(16) ?
    C3 C4 C5 C6 . . . . 0.1(3) ?
    C4 C5 C6 O4 . . . . 179.37(17) ?
    C4 C5 C6 C7 . . . . -0.4(3) ?
    O4 C6 C7 C2 . . . . -179.70(18) ?
    C5 C6 C7 C2 . . . . 0.1(3) ?
    C3 C2 C7 C6 . . . . 0.6(3) ?
    C1 C2 C7 C6 . . . . 179.44(16) ?
    O3 C8 C9 C14 . . . . -114.4(7) ?
    O3 C8 C9 C10 . . . . 66.4(9) ?
    C14 C9 C10 C11 . . . . 1(2) ?
    C8 C9 C10 C11 . . . . 179.8(15) ?
    C12 C11 C10 C9 . . . . -3(3) ?
    C10 C11 C12 C13 . . . . 4(4) ?
    C11 C12 C13 C14 . . . . -3(4) ?
    C10 C9 C14 C13 . . . . 1.5(18) ?
    C8 C9 C14 C13 . . . . -177.8(11) ?
    C12 C13 C14 C9 . . . . 0(3) ?
    C5 C4 O3 C8 . . . . 4.4(3) ?
    C3 C4 O3 C8 . . . . -175.13(16) ?
    C9 C8 O3 C4 . . . . 173.58(17) ?
    C7 C6 O4 C15 . . . . 12.0(3) ?
    C5 C6 O4 C15 . . . . -167.82(19) ?
    C16 C15 O4 C6 . . . . 176.14(18) ?
    O4 C15 C16 C17 . . . . 11.0(9) ?
    O4 C15 C16 C21 . . . . -161.8(4) ?
    C21 C16 C17 C18 . . . . -12.9(17) ?
    C15 C16 C17 C18 . . . . 174.6(9) ?
    C16 C17 C18 C19 . . . . 8(2) ?
    C17 C18 C19 C20 . . . . -1(3) ?
    C18 C19 C20 C21 . . . . -1(3) ?
    C19 C20 C21 C16 . . . . -3.7(18) ?
    C17 C16 C21 C20 . . . . 11.5(13) ?
    C15 C16 C21 C20 . . . . -175.8(6) ?
    C17A C18A C19A C20A . . . . -1(3) ?
    C18A C19A C20A C21A . . . . 0(3) ?
    C10A C11A C12A C13A . . . . -1(3) ?
    C11A C12A C13A C14A . . . . -3(4) ?
loop_
    _geom_hbond_atom_site_label_D
    _geom_hbond_atom_site_label_H
    _geom_hbond_atom_site_label_A
    _geom_hbond_site_symmetry_A
    _geom_hbond_distance_DH
    _geom_hbond_distance_HA
    _geom_hbond_distance_DA
    _geom_hbond_angle_DHA
    O2 H2 O1 2_566 0.82 1.82 2.6333(18) 174.5
    C20 H20 O1 2_756 0.93 2.66 3.507(13) 152.6
data_global
_journal_date_recd_electronic     2012-10-02
_journal_date_accepted     2012-10-22
_journal_name_full     'Acta Crystallographica, Section E'
_journal_year     2012
_journal_volume     68
_journal_issue     11
_journal_page_first     o3247
_journal_page_last     o3248
_journal_paper_category     QO
_journal_paper_doi     10.1107/S1600536812043796
_journal_coeditor_code     HG5257
_publ_contact_author_name     'Dr Rodolfo Moreno-Fuquen'
_publ_contact_author_address
;
     Departamento de Qu\'imica. Facultad de Ciencias,
     Universidad del Valle, Apartado 25360, Santiago de Cali,
     Colombia
;
_publ_contact_author_email     'rodimo26@yahoo.es'
_publ_contact_author_fax     '57 23 392440'
_publ_contact_author_phone     '57 23 393248'
_publ_section_title
;
3,5-Bis(benzyloxy)benzoic acid
;
loop_
    _publ_author_name
    _publ_author_address
    'Moreno-Fuquen, Rodolfo'
;    Departamento de Qu\'imica, Facultad de Ciencias,
     Universidad del Valle
     Apartado 25360, Santiago de Cali,
     Colombia
;
    'Grande, Carlos'
;    Programa de Ingenieria Agroindustrial,
     Universidad San Buenaventura, AA 7154,
     Santiago de Cali,
     Colombia
;
    'Advincula, Rigoberto C.'
;    Case Western Reserve University
     Department of Macromolecular Science and Engineering
     2100 Adelbert Road, Kent Hale Smith Bldg
     Cleveland, Ohio 44106, USA
;
    'Tenorio, Juan C.'
;    Instituto de F\'isica de S\~ao Carlos, IFSC,
     Universidade de S\~ao Paulo, USP,
     S\~ao Carlos, SP,
     Brazil
;
    'Ellena, Javier'
;    Instituto de F\'isica de S\~ao Carlos, IFSC,
     Universidade de S\~ao Paulo, USP,
     S\~ao Carlos, SP,
     Brazil
;
