# Supplementary material for: 3,5-Bis(benz­yloxy)benzoic acid
Source: Acta Crystallogr Sect E Struct Rep Online. 2012 Oct 31;68(Pt 11):o3247–8. doi: 10.1107/S1600536812043796 (PMC3515325; doi:10.1107/S1600536812043796)
Supplement: Supplementary file 2 [file e-68-o3247-Isup2.hkl]

# 
# h,k,l, Fc-squared, Fo-squared, sigma(Fo-squared) and status flag 
# 
data_I
_shelx_title ' import in P -1' 
_shelx_refln_list_code          4 
_shelx_F_calc_maximum       40.68 
_exptl_crystal_F_000       351.96 
_reflns_d_resolution_high  0.8333 
 
loop_ 
 _symmetry_equiv_pos_as_xyz 
 'x, y, z' 
 '-x, -y, -z' 
 
_cell_length_a     5.2801 
_cell_length_b    11.6830 
_cell_length_c    14.4803 
_cell_angle_alpha  83.303 
_cell_angle_beta   80.775 
_cell_angle_gamma  79.031 
 
_shelx_F_squared_multiplier     1.000 
 
loop_ 
 _refln_index_h 
 _refln_index_k 
 _refln_index_l 
 _refln_F_squared_calc 
 _refln_F_squared_meas 
 _refln_F_squared_sigma 
 _refln_observed_status 
   1   0   0       50.09       57.39      1.20 o 
   2   0   0        3.78        4.78      0.43 o 
   3   0   0        4.14        4.20      0.34 o 
   4   0   0        0.82        0.70      0.37 o 
   5   0   0       19.55       23.40      2.17 o 
   6   0   0        0.77        1.12      1.37 o 
  -6   1   0        1.57        0.75      0.99 o 
  -5   1   0        4.72        6.24      1.10 o 
  -4   1   0        5.75        6.35      0.39 o 
  -3   1   0       21.30       20.88      0.67 o 
  -2   1   0        8.56        9.04      0.56 o 
  -1   1   0      618.54      605.80     16.84 o 
   1   1   0      192.87      176.62      2.90 o 
   2   1   0      795.08      733.49     14.32 o 
   3   1   0      111.05      100.52      2.16 o 
   4   1   0       16.17       15.76      1.37 o 
   5   1   0        2.92        3.73      0.75 o 
   6   1   0        0.22        2.49      1.62 o 
  -5   2   0       23.83       28.92      1.93 o 
  -4   2   0        6.19        5.59      1.12 o 
  -3   2   0        3.42        3.67      0.26 o 
  -2   2   0      228.99      241.90      4.36 o 
  -1   2   0      515.60      473.07      8.20 o 
   0   2   0      730.02      702.59     13.43 o 
   1   2   0      361.07      355.73      6.24 o 
   2   2   0      589.31      587.98     35.36 o 
   3   2   0      235.56      247.81      5.33 o 
   4   2   0        0.79        0.25      0.50 o 
   5   2   0        3.45        2.98      0.75 o 
   6   2   0        2.59        1.99      1.24 o 
  -5   3   0       25.79       27.17      1.37 o 
  -4   3   0       30.79       33.15      1.86 o 
  -3   3   0       96.70       94.39      2.23 o 
  -2   3   0     1299.24     1508.00     59.24 o 
  -1   3   0      360.50      351.24      6.74 o 
   0   3   0      977.22      904.86     23.24 o 
   1   3   0      377.13      358.37      6.68 o 
   2   3   0      571.53      553.24      9.64 o 
   3   3   0        0.04        0.50      0.37 o 
   4   3   0        0.08        0.37      0.62 o 
   5   3   0        0.26       -0.37      0.87 o 
   6   3   0        0.07        1.86      1.12 o 
  -5   4   0        3.45        2.24      0.97 o 
  -4   4   0        5.65        6.25      0.69 o 
  -3   4   0       93.62      104.30      2.53 o 
  -2   4   0      195.52      185.89      3.63 o 
  -1   4   0      773.54      782.04     16.12 o 
   0   4   0       54.25       58.93      1.74 o 
   1   4   0       93.37       86.50      1.86 o 
   2   4   0       90.99       77.28      2.05 o 
   3   4   0        5.23        6.32      0.68 o 
   4   4   0        9.52        8.45      0.63 o 
   5   4   0        0.01       -0.87      0.75 o 
   6   4   0        0.01        1.12      1.49 o 
  -5   5   0        1.10        0.12      2.11 o 
  -4   5   0        5.98        5.03      0.88 o 
  -3   5   0        2.55        2.11      0.45 o 
  -2   5   0       86.24       90.55      2.30 o 
  -1   5   0       98.62      114.78      2.55 o 
   0   5   0       91.72       93.53      2.73 o 
   1   5   0        9.89        9.76      0.75 o 
   2   5   0       78.17       80.74      1.80 o 
   3   5   0        2.52        1.94      0.26 o 
   4   5   0        5.68        5.72      0.62 o 
   5   5   0        0.55        0.62      0.75 o 
   6   5   0        0.32        1.24      1.74 o 
  -5   6   0        2.49        3.85      1.62 o 
  -4   6   0        4.25        4.70      1.40 o 
  -3   6   0        1.87        1.70      0.75 o 
  -2   6   0        4.13        6.46      1.24 o 
  -1   6   0       38.36       36.64      1.93 o 
   0   6   0      100.47      116.23      2.78 o 
   1   6   0       45.04       51.10      1.93 o 
   2   6   0        5.14        3.48      0.35 o 
   3   6   0        0.10       -0.37      0.30 o 
   4   6   0        0.05        0.28      0.37 o 
   5   6   0        2.29        2.36      0.75 o 
  -4   7   0        8.47        9.56      1.55 o 
  -3   7   0        3.41        2.21      0.62 o 
  -2   7   0        1.73        0.95      0.51 o 
  -1   7   0        9.40       10.02      0.68 o 
   0   7   0      147.81      161.60      4.28 o 
   1   7   0        0.53        0.55      0.56 o 
   2   7   0        9.75       10.14      1.12 o 
   3   7   0        0.99        0.66      0.30 o 
   4   7   0        3.77        3.77      0.50 o 
   5   7   0        0.27        0.25      1.12 o 
  -4   8   0        9.56        9.92      1.73 o 
  -3   8   0        0.02        0.81      0.79 o 
  -2   8   0       40.13       30.92      2.55 o 
  -1   8   0        7.47        8.00      0.46 o 
   0   8   0       99.36      116.99      3.41 o 
   1   8   0        0.20        0.20      0.50 o 
   2   8   0        1.45        2.28      0.56 o 
   3   8   0        7.08        7.56      0.87 o 
   4   8   0        6.75        7.77      0.62 o 
   5   8   0        0.38        0.50      1.49 o 
  -3   9   0        2.00        0.94      1.25 o 
  -2   9   0       64.54       55.27      5.72 o 
  -1   9   0       25.01       24.92      1.74 o 
   0   9   0       15.82       15.19      1.10 o 
   1   9   0        4.03        4.54      0.94 o 
   2   9   0       72.89       75.29      3.54 o 
   3   9   0        4.02        3.80      0.48 o 
   4   9   0        3.61        3.82      0.74 o 
   5   9   0        1.00        1.99      1.62 o 
  -3  10   0        0.31        0.10      1.93 o 
  -2  10   0        0.04       -0.44      1.24 o 
  -1  10   0        8.82        7.59      1.31 o 
   0  10   0        3.30        3.63      0.64 o 
   1  10   0       33.74       39.20      1.74 o 
   2  10   0        0.00       -0.05      0.62 o 
   3  10   0        1.23       -0.23      0.53 o 
   4  10   0        2.70        2.33      1.18 o 
   5  10   0        0.72        0.25      1.86 o 
  -2  11   0        2.58        1.68      1.85 o 
  -1  11   0        0.29        0.62      1.62 o 
   0  11   0        1.75        2.44      1.93 o 
   1  11   0       10.42       11.60      0.92 o 
   2  11   0        0.02       -0.87      0.87 o 
   3  11   0        0.48        0.54      0.73 o 
   4  11   0        0.15       -0.07      1.07 o 
  -2  12   0        2.82       -0.39      1.58 o 
  -1  12   0        4.31        3.58      2.30 o 
   0  12   0        0.09        0.44      1.58 o 
   1  12   0       22.51       23.21      1.72 o 
   2  12   0       12.63       13.66      2.24 o 
   3  12   0        0.07       -1.22      1.99 o 
   4  12   0        0.40        1.24      1.24 o 
  -1  13   0        0.15        0.63      1.49 o 
   0  13   0        0.36        0.38      2.92 o 
   1  13   0        0.07       -1.59      1.54 o 
   2  13   0       20.67       22.40      2.87 o 
   3  13   0        0.71        0.56      1.43 o 
  -3 -13   1        0.62        2.06      2.24 o 
  -2 -13   1       16.39       15.95      2.11 o 
  -1 -13   1        0.71        1.37      1.70 o 
   0 -13   1        0.09        0.16      1.58 o 
   1 -13   1        1.66        3.57      2.44 o 
  -3 -12   1        5.03        4.70      1.30 o 
  -2 -12   1       27.20       32.44      2.75 o 
  -1 -12   1        0.30        1.12      1.03 o 
   0 -12   1        1.52       -0.56      1.76 o 
   1 -12   1        6.70        4.23      1.49 o 
   2 -12   1        0.54        1.07      1.91 o 
  -4 -11   1        0.10        1.10      1.13 o 
  -3 -11   1        1.70        1.27      0.99 o 
  -2 -11   1       51.21       53.84      2.45 o 
  -1 -11   1        1.39        1.88      0.97 o 
   0 -11   1       57.09       67.27      5.16 o 
   1 -11   1       30.73       26.27      2.43 o 
   2 -11   1        0.70       -0.05      1.52 o 
  -4 -10   1        3.37        7.33      1.74 o 
  -3 -10   1        1.43        1.24      0.81 o 
  -2 -10   1        3.60        3.53      0.62 o 
  -1 -10   1       13.76       14.08      2.55 o 
   0 -10   1       17.00       18.64      1.47 o 
   1 -10   1       13.93       16.60      2.92 o 
   2 -10   1        8.92        5.48      1.07 o 
   3 -10   1        2.52        0.27      2.61 o 
  -5  -9   1        0.39       -0.37      1.74 o 
  -4  -9   1        1.29        1.30      0.88 o 
  -3  -9   1       10.45       10.37      1.99 o 
  -2  -9   1        2.96        1.95      0.62 o 
  -1  -9   1        0.05       -0.79      0.56 o 
   0  -9   1        0.17        0.90      0.68 o 
   1  -9   1        4.53        5.84      1.37 o 
   2  -9   1        0.54       -1.03      0.68 o 
   3  -9   1        3.68        1.53      1.45 o 
  -5  -8   1        0.74        1.49      1.37 o 
  -4  -8   1        3.97        3.60      0.54 o 
  -3  -8   1       19.04       18.18      1.49 o 
  -2  -8   1       53.60       54.12      1.63 o 
  -1  -8   1        0.56        0.94      0.51 o 
   0  -8   1        9.34        8.83      1.43 o 
   1  -8   1        0.28       -0.07      1.06 o 
   2  -8   1        1.40        0.54      0.47 o 
   3  -8   1       31.75       30.17      1.85 o 
   4  -8   1        0.66        0.23      1.62 o 
  -5  -7   1        0.91       -1.49      1.12 o 
  -4  -7   1        0.78        0.88      0.43 o 
  -3  -7   1       17.80       20.24      0.73 o 
  -2  -7   1        1.51        0.94      0.30 o 
  -1  -7   1       60.77       55.09      1.66 o 
   0  -7   1       39.00       46.87      1.50 o 
   1  -7   1       74.09       77.82      4.23 o 
   2  -7   1        2.50        3.74      1.30 o 
   3  -7   1       17.00       12.63      0.88 o 
   4  -7   1        0.33        1.53      0.95 o 
  -5  -6   1        2.31        3.60      1.12 o 
  -4  -6   1        0.00        0.09      0.37 o 
  -3  -6   1        1.95        2.37      0.31 o 
  -2  -6   1        0.10        0.06      0.26 o 
  -1  -6   1      134.89      134.95      9.13 o 
   0  -6   1        8.73        7.21      0.60 o 
   1  -6   1       52.97       52.66      3.04 o 
   2  -6   1      203.21      199.97      4.21 o 
   3  -6   1       14.50       16.44      2.11 o 
   4  -6   1        2.75        1.47      0.89 o 
   5  -6   1        0.48        0.00      2.36 o 
  -6  -5   1        0.02        0.00      1.49 o 
  -5  -5   1        4.68        3.85      0.87 o 
  -4  -5   1        8.77        8.33      0.50 o 
  -3  -5   1        0.04       -0.04      0.31 o 
  -2  -5   1       66.20       68.30      1.68 o 
  -1  -5   1        0.17        0.17      0.25 o 
   0  -5   1        2.73        3.38      1.12 o 
   1  -5   1      227.52      256.71      5.74 o 
   2  -5   1        9.34        6.91      0.45 o 
   3  -5   1       35.26       35.21      1.24 o 
   4  -5   1        1.58        2.34      0.83 o 
   5  -5   1        6.95        5.72      2.49 o 
  -6  -4   1        0.20        0.99      1.86 o 
  -5  -4   1        4.12        4.85      1.00 o 
  -4  -4   1       88.72      107.87      3.17 o 
  -3  -4   1       92.09      102.76      4.97 o 
  -2  -4   1      485.72      485.00     11.62 o 
  -1  -4   1      143.59      130.87      2.55 o 
   0  -4   1       88.91       90.27      2.11 o 
   1  -4   1      720.36      735.73     14.22 o 
   2  -4   1        9.18       12.19      0.66 o 
   3  -4   1        0.02        0.20      0.41 o 
   4  -4   1        0.36        0.13      0.53 o 
   5  -4   1        4.28        3.16      1.15 o 
  -6  -3   1        0.01       -1.62      1.37 o 
  -5  -3   1        3.73        3.36      0.87 o 
  -4  -3   1       85.28       94.82      2.43 o 
  -3  -3   1       21.51       26.72      1.52 o 
  -2  -3   1       23.83       22.87      0.67 o 
  -1  -3   1      128.20      111.94      2.13 o 
   0  -3   1      287.51      282.47      5.84 o 
   1  -3   1        3.06        3.35      0.62 o 
   2  -3   1      211.94      226.35      4.71 o 
   3  -3   1       47.90       42.94      1.18 o 
   4  -3   1       33.43       37.82      3.23 o 
   5  -3   1       35.87       41.41      2.17 o 
  -6  -2   1        0.03        2.61      1.62 o 
  -5  -2   1       25.14       28.46      1.52 o 
  -4  -2   1        4.00        3.85      0.50 o 
  -3  -2   1        1.27        0.62      0.37 o 
  -2  -2   1       49.31       55.65      1.62 o 
   0  -2   1      693.95      699.51     15.39 o 
   1  -2   1      168.22      144.56      3.02 o 
   2  -2   1        3.42        3.71      0.43 o 
   3  -2   1      285.26      320.90      6.10 o 
   4  -2   1       58.14       62.00      1.99 o 
   5  -2   1       92.52      121.79      5.36 o 
  -6  -1   1       16.63       17.03      1.75 o 
  -5  -1   1       15.45       17.77      1.26 o 
  -4  -1   1        0.02       -0.10      0.41 o 
  -3  -1   1       14.23       15.61      0.63 o 
  -2  -1   1       74.00       67.71      2.80 o 
   2  -1   1       39.05       36.58      3.04 o 
   3  -1   1       20.86       21.15      0.68 o 
   4  -1   1        3.69        3.75      0.39 o 
   5  -1   1      135.55      150.25      4.27 o 
   6  -1   1        0.05       -1.61      1.08 o 
  -6   0   1       19.03       17.40      2.00 o 
  -5   0   1       17.16       20.75      1.14 o 
  -4   0   1       18.97       21.52      1.43 o 
  -3   0   1       57.70       60.24      1.84 o 
  -2   0   1        2.35        2.07      0.21 o 
   1   0   1        5.09        5.38      0.21 o 
   2   0   1       12.90       14.12      0.56 o 
   3   0   1        0.11       -0.19      0.26 o 
   4   0   1       39.97       39.71      1.55 o 
   5   0   1       30.02       32.12      3.54 o 
   6   0   1        0.00        1.99      1.24 o 
  -6   1   1        9.66       11.43      2.12 o 
  -5   1   1       10.98       14.93      1.23 o 
  -4   1   1       19.91       22.94      2.49 o 
  -3   1   1      102.71      108.79      2.29 o 
  -2   1   1        6.63        6.28      0.27 o 
  -1   1   1      200.07      171.13      3.06 o 
   1   1   1      709.41      637.24      9.80 o 
   2   1   1       40.57       39.72      0.92 o 
   3   1   1      252.37      275.63      5.61 o 
   4   1   1       56.13       60.88      1.62 o 
   5   1   1        2.36        3.23      0.62 o 
   6   1   1        0.01       -0.37      0.99 o 
  -5   2   1        1.72        0.73      1.80 o 
  -4   2   1        0.01        0.25      0.32 o 
  -3   2   1        7.28        6.92      0.43 o 
  -2   2   1        9.19        9.41      0.56 o 
  -1   2   1      110.55       93.11      1.75 o 
   2   2   1      164.52      156.19      2.91 o 
   3   2   1      364.83      389.49      7.98 o 
   4   2   1       57.92       61.64      1.61 o 
   5   2   1        2.65        2.61      0.75 o 
   6   2   1        1.36       -0.25      1.24 o 
  -5   3   1        1.04       -0.46      1.43 o 
  -4   3   1        1.60        1.67      0.39 o 
  -3   3   1        2.14        1.58      0.30 o 
  -2   3   1      585.11      636.10     13.42 o 
  -1   3   1        5.18        4.47      0.27 o 
   0   3   1      235.83      238.16      4.55 o 
   1   3   1       22.64       20.51      0.55 o 
   2   3   1      127.63      110.88      2.17 o 
   3   3   1       68.30       74.32      2.24 o 
   4   3   1       60.24       65.00      1.86 o 
   5   3   1        1.45        1.86      0.75 o 
   6   3   1        0.77        3.36      1.37 o 
  -5   4   1        2.38        2.24      1.12 o 
  -4   4   1       10.88       11.85      0.84 o 
  -3   4   1       30.05       30.26      1.08 o 
  -2   4   1       58.45       62.40      1.43 o 
  -1   4   1       94.50       76.29      1.80 o 
   0   4   1      340.53      338.52      6.29 o 
   1   4   1       19.58       20.88      0.72 o 
   2   4   1      111.87      104.32      2.05 o 
   3   4   1      109.41      118.84      2.37 o 
   4   4   1       31.97       32.06      1.16 o 
   5   4   1        0.01       -0.99      0.75 o 
   6   4   1        0.02        2.61      1.74 o 
  -5   5   1        0.00       -0.56      1.07 o 
  -4   5   1       17.55       14.85      1.12 o 
  -3   5   1       13.06       12.60      0.69 o 
  -2   5   1       86.05       97.67      2.41 o 
  -1   5   1      594.08      643.92     12.38 o 
   0   5   1      589.98      688.30     13.48 o 
   1   5   1       21.24       22.04      1.55 o 
   2   5   1        8.63        8.81      0.68 o 
   3   5   1       15.77       15.25      0.58 o 
   4   5   1        4.07        2.61      0.50 o 
   5   5   1        0.07       -0.25      0.62 o 
   6   5   1        0.34        1.24      1.24 o 
  -5   6   1        0.28       -0.37      1.62 o 
  -4   6   1        1.46        3.28      2.24 o 
  -3   6   1        4.54        4.46      0.99 o 
  -2   6   1        5.35        5.58      0.57 o 
  -1   6   1       57.16       55.88      1.37 o 
   0   6   1      304.47      353.67      7.61 o 
   1   6   1      548.56      559.01      9.75 o 
   2   6   1       16.73       17.42      0.63 o 
   3   6   1       68.18       75.84      1.88 o 
   4   6   1        2.25        2.46      0.44 o 
   5   6   1        0.84       -0.12      0.87 o 
   6   6   1        0.53        3.60      2.86 o 
  -4   7   1        0.32       -0.57      2.80 o 
  -3   7   1       12.89       11.41      2.42 o 
  -2   7   1       12.44       11.75      1.62 o 
  -1   7   1        8.44        7.23      0.57 o 
   0   7   1        0.81        0.33      0.81 o 
   1   7   1       14.03       12.82      0.54 o 
   2   7   1        3.48        4.63      0.37 o 
   3   7   1       63.71       60.50      3.23 o 
   4   7   1        2.16        2.36      0.48 o 
   5   7   1        4.96        5.72      1.12 o 
  -4   8   1        2.05        0.68      1.05 o 
  -3   8   1       57.83       57.05      3.79 o 
  -2   8   1        1.28        1.66      0.78 o 
  -1   8   1       36.62       34.39      1.43 o 
   0   8   1        0.07       -0.44      0.37 o 
   1   8   1       79.26       83.16      2.29 o 
   2   8   1        4.04        3.72      0.39 o 
   3   8   1       51.00       55.89      3.48 o 
   4   8   1        2.23        2.58      0.60 o 
   5   8   1        0.26       -0.62      2.49 o 
  -3   9   1        0.27       -1.75      1.16 o 
  -2   9   1       62.98       56.08      2.83 o 
  -1   9   1      103.83       96.68      3.71 o 
   0   9   1       13.79       16.22      1.06 o 
   1   9   1        0.18       -0.33      0.87 o 
   2   9   1      117.55      127.34      2.93 o 
   3   9   1        0.27        0.56      0.44 o 
   4   9   1        3.73        3.29      0.62 o 
   5   9   1        0.02       -2.73      1.99 o 
  -3  10   1        0.72        4.47      2.49 o 
  -2  10   1       42.27       35.06      2.11 o 
  -1  10   1        0.36        2.49      0.99 o 
   0  10   1        0.24        0.37      0.50 o 
   1  10   1      141.30      159.47      9.76 o 
   2  10   1       29.27       32.03      1.43 o 
   3  10   1        2.85        2.34      0.57 o 
   4  10   1        0.29        0.97      1.12 o 
   5  10   1        0.18        0.37      1.74 o 
  -2  11   1        3.93        2.17      1.58 o 
  -1  11   1        0.30        1.24      1.57 o 
   0  11   1       61.37       78.40      4.68 o 
   1  11   1       89.68       95.10      3.73 o 
   2  11   1        0.00        0.03      0.51 o 
   3  11   1        0.19        0.07      0.73 o 
   4  11   1        0.11        0.66      1.13 o 
  -2  12   1        0.09       -0.21      1.19 o 
  -1  12   1        4.61        5.28      2.02 o 
   0  12   1        1.40        1.81      1.70 o 
   1  12   1        0.61        0.77      1.49 o 
   2  12   1        5.46        5.52      0.92 o 
   3  12   1        0.02        1.10      1.28 o 
   4  12   1        0.89        1.56      1.58 o 
  -1  13   1        1.12       -0.75      1.71 o 
   0  13   1        0.77       -1.37      2.73 o 
   1  13   1        2.72        3.90      1.61 o 
   2  13   1        0.02        3.02      1.62 o 
   3  13   1        0.11        3.30      1.66 o 
  -2 -13   2        0.68        1.66      1.49 o 
  -1 -13   2        0.00       -1.91      2.11 o 
   0 -13   2        0.02       -0.05      1.70 o 
  -3 -12   2        0.59        0.00      1.49 o 
  -2 -12   2        0.34        1.07      1.93 o 
  -1 -12   2       22.67       20.16      1.42 o 
   0 -12   2        1.48        2.86      3.11 o 
   1 -12   2        0.82        3.26      1.73 o 
   2 -12   2        0.89        0.58      1.27 o 
  -4 -11   2        0.63        1.25      1.34 o 
  -3 -11   2        0.32        0.50      0.99 o 
  -2 -11   2        0.55        0.59      0.71 o 
  -1 -11   2        1.13        2.46      0.87 o 
   0 -11   2        0.16        0.46      0.94 o 
   1 -11   2       25.71       23.78      3.73 o 
   2 -11   2        2.37       -0.36      1.31 o 
  -4 -10   2        0.79        2.11      1.14 o 
  -3 -10   2        1.18        0.11      0.51 o 
  -2 -10   2        1.04        1.65      0.62 o 
  -1 -10   2       37.98       38.95      2.07 o 
   0 -10   2        0.18       -0.98      1.24 o 
   1 -10   2       28.46       23.63      2.01 o 
   2 -10   2        0.94       -0.06      0.94 o 
   3 -10   2        4.45        2.34      2.73 o 
  -5  -9   2        0.00        1.74      1.49 o 
  -4  -9   2        1.68        2.35      0.95 o 
  -3  -9   2        3.25        3.38      0.57 o 
  -2  -9   2        0.17        0.86      0.99 o 
  -1  -9   2       22.90       21.53      1.09 o 
   0  -9   2        6.93        6.93      0.71 o 
   1  -9   2        2.97        0.76      1.05 o 
   2  -9   2       38.06       31.97      1.88 o 
   3  -9   2       12.12        9.72      1.04 o 
  -5  -8   2        0.01       -0.87      1.37 o 
  -4  -8   2        5.53        5.33      0.99 o 
  -3  -8   2        2.20        2.45      0.56 o 
  -2  -8   2       13.87       14.86      1.55 o 
  -1  -8   2        4.72        5.51      0.57 o 
   0  -8   2        4.31        5.15      0.99 o 
   1  -8   2        1.81        2.38      0.74 o 
   2  -8   2       13.47       12.95      0.92 o 
   3  -8   2        0.04        0.14      0.62 o 
   4  -8   2        5.46        6.26      2.61 o 
  -5  -7   2        0.94       -0.75      1.37 o 
  -4  -7   2        0.16       -0.16      0.51 o 
  -3  -7   2        0.01       -0.41      0.68 o 
  -2  -7   2        0.99        1.08      0.33 o 
  -1  -7   2      105.75       96.13      3.04 o 
   0  -7   2       87.51      106.15      2.90 o 
   1  -7   2        0.17       -0.93      0.73 o 
   2  -7   2        0.24        0.58      0.34 o 
   3  -7   2       22.85       19.51      0.84 o 
   4  -7   2        0.51        0.07      1.02 o 
  -5  -6   2        0.30        1.49      1.74 o 
  -4  -6   2        0.47        0.37      0.44 o 
  -3  -6   2       37.58       37.70      1.12 o 
  -2  -6   2        1.07        0.98      0.37 o 
  -1  -6   2        0.67        0.92      0.31 o 
   0  -6   2      351.62      411.59      8.91 o 
   1  -6   2       59.01       60.05      2.06 o 
   2  -6   2        6.43        6.18      0.56 o 
   3  -6   2        2.49        2.29      0.35 o 
   4  -6   2        0.81        1.63      1.13 o 
   5  -6   2        1.24        3.00      1.96 o 
  -5  -5   2        0.66        0.12      1.12 o 
  -4  -5   2        1.04        0.75      0.50 o 
  -3  -5   2        2.58        2.22      0.23 o 
  -2  -5   2       16.74       17.59      0.54 o 
  -1  -5   2       23.58       22.16      0.68 o 
   0  -5   2       87.22       93.39      2.36 o 
   2  -5   2       52.67       51.53      1.54 o 
   3  -5   2       54.81       52.88      1.83 o 
   4  -5   2       25.53       23.36      4.29 o 
   5  -5   2        0.62       -1.63      3.04 o 
  -6  -4   2        0.02       -0.50      2.86 o 
  -5  -4   2       10.16        8.33      1.00 o 
  -4  -4   2       14.49       14.79      1.01 o 
  -3  -4   2       17.92       17.59      0.70 o 
  -2  -4   2       15.29       15.27      0.52 o 
  -1  -4   2        0.40        0.28      0.12 o 
   0  -4   2      266.86      285.90      6.13 o 
   1  -4   2        2.34        2.73      0.44 o 
   2  -4   2      165.13      162.88      3.33 o 
   3  -4   2        6.73        6.25      0.66 o 
   4  -4   2       43.33       45.59      3.73 o 
   5  -4   2        0.91        2.36      2.24 o 
  -6  -3   2        0.84        0.12      1.62 o 
  -5  -3   2        4.58        2.98      0.87 o 
  -4  -3   2        0.76        0.62      0.62 o 
  -3  -3   2       65.28       73.32      2.00 o 
  -2  -3   2        0.47        0.57      0.25 o 
  -1  -3   2     1110.62     1012.32     21.97 o 
   0  -3   2      169.40      186.38      3.69 o 
   1  -3   2      429.70      431.86      9.83 o 
   2  -3   2       68.22       67.30      1.31 o 
   3  -3   2        4.46        3.64      0.48 o 
   4  -3   2        0.40       -0.02      0.60 o 
   5  -3   2        0.15        2.03      1.04 o 
  -6  -2   2        0.04       -0.75      0.99 o 
  -5  -2   2        0.70        0.12      0.75 o 
  -4  -2   2        5.22        4.72      0.62 o 
  -3  -2   2        8.46        7.33      0.63 o 
  -2  -2   2        4.83        5.34      0.38 o 
   1  -2   2        0.61        0.65      0.21 o 
   2  -2   2      261.48      258.09      6.52 o 
   3  -2   2        5.43        5.81      0.53 o 
   4  -2   2      123.04      142.01      3.04 o 
   5  -2   2        0.78        1.49      1.99 o 
  -6  -1   2        4.86        4.35      1.37 o 
  -5  -1   2        1.33       -0.37      0.87 o 
  -4  -1   2       14.48       14.49      0.63 o 
  -3  -1   2        5.13        4.38      0.62 o 
  -2  -1   2        5.63        5.51      0.37 o 
   0  -1   2      591.00      582.24     19.08 o 
   2  -1   2      506.39      509.69      8.97 o 
   3  -1   2       68.93       67.64      1.53 o 
   4  -1   2        4.20        4.71      0.50 o 
   5  -1   2        6.06        7.05      0.68 o 
   6  -1   2        3.03        2.05      0.94 o 
  -6   0   2        5.82        4.60      1.49 o 
  -5   0   2        0.17       -0.28      0.57 o 
  -4   0   2        0.00        0.50      0.62 o 
  -3   0   2       12.41       11.67      0.43 o 
  -2   0   2        0.00       -0.34      0.23 o 
   1   0   2      330.56      310.16      5.07 o 
   2   0   2      940.94      925.75     22.16 o 
   3   0   2        4.28        3.32      0.30 o 
   4   0   2       16.46       17.17      1.37 o 
   5   0   2        7.21       10.71      0.94 o 
   6   0   2        0.19        0.41      1.06 o 
  -5   1   2        8.75        9.36      1.93 o 
  -4   1   2       19.36       24.32      2.67 o 
  -3   1   2      167.51      182.75      7.77 o 
  -2   1   2       25.19       23.94      0.68 o 
  -1   1   2      970.68      772.77     28.29 o 
   2   1   2       29.04       27.22      0.68 o 
   3   1   2       49.38       52.34      1.19 o 
   4   1   2        6.43        6.89      1.12 o 
   5   1   2        8.89        6.59      1.12 o 
   6   1   2        3.81        1.62      1.12 o 
  -5   2   2        6.47        7.65      1.93 o 
  -4   2   2       12.50       12.88      1.24 o 
  -3   2   2        2.49        2.05      0.56 o 
  -2   2   2      356.82      378.86      9.38 o 
  -1   2   2      192.54      163.15      3.35 o 
   0   2   2       72.74       69.94      1.58 o 
   1   2   2     1193.08     1051.90     22.00 o 
   2   2   2      328.49      293.00      4.86 o 
   3   2   2      372.92      412.37     29.89 o 
   4   2   2        5.88        5.59      0.62 o 
   5   2   2        0.43        0.00      0.62 o 
   6   2   2        0.06       -0.99      1.12 o 
  -5   3   2        1.23        0.23      1.15 o 
  -4   3   2        6.14        4.96      0.75 o 
  -3   3   2       50.94       51.64      1.28 o 
  -2   3   2      608.61      649.10     10.22 o 
  -1   3   2       24.05       28.71      1.12 o 
   0   3   2       31.30       28.57      0.77 o 
   1   3   2       41.08       35.40      0.87 o 
   2   3   2        8.66        7.49      0.39 o 
   3   3   2      426.43      470.63      8.59 o 
   4   3   2        4.10        3.11      0.50 o 
   5   3   2        5.68        5.47      0.75 o 
   6   3   2        0.06       -0.50      1.12 o 
  -5   4   2        2.66        1.98      1.36 o 
  -4   4   2        0.13        0.71      0.51 o 
  -3   4   2       26.17       26.99      0.89 o 
  -2   4   2        2.50        2.07      0.30 o 
  -1   4   2       68.34       71.61      1.86 o 
   0   4   2      603.49      679.56     11.63 o 
   1   4   2        0.20        0.25      0.26 o 
   2   4   2       52.35       52.06      1.19 o 
   3   4   2       15.60       19.67      1.62 o 
   4   4   2       13.81       17.20      2.55 o 
   5   4   2        0.29        0.75      0.62 o 
   6   4   2        0.00        3.23      1.37 o 
  -5   5   2        0.54        1.30      1.22 o 
  -4   5   2        0.71        0.94      0.43 o 
  -3   5   2        8.40        7.15      0.53 o 
  -2   5   2        9.79        9.84      0.48 o 
  -1   5   2        0.13        0.19      0.39 o 
   0   5   2       44.13       48.90      1.42 o 
   1   5   2       49.51       40.23      1.05 o 
   2   5   2       36.70       34.51      2.30 o 
   3   5   2        2.39        2.78      0.37 o 
   4   5   2        1.82        1.99      0.39 o 
   5   5   2        1.48        0.37      0.75 o 
   6   5   2        0.01        1.49      1.37 o 
  -4   6   2        0.02        0.82      0.92 o 
  -3   6   2        3.50        2.69      0.60 o 
  -2   6   2       44.47       41.00      1.32 o 
  -1   6   2      110.45      106.30      2.82 o 
   0   6   2       44.16       53.15      1.58 o 
   1   6   2       47.14       44.13      1.15 o 
   2   6   2       74.87       81.55      1.93 o 
   3   6   2       25.47       25.84      1.12 o 
   4   6   2        0.01       -0.57      0.50 o 
   5   6   2        1.17        1.49      0.99 o 
   6   6   2        0.06       -0.25      2.11 o 
  -4   7   2        5.07        2.40      1.43 o 
  -3   7   2       54.73       50.02      6.59 o 
  -2   7   2       65.82       73.53      4.54 o 
  -1   7   2       41.05       44.00      1.44 o 
   0   7   2        2.89        2.81      0.48 o 
   1   7   2        4.36        3.72      0.62 o 
   2   7   2      264.65      306.69      5.78 o 
   3   7   2       19.39       21.43      0.85 o 
   4   7   2        0.98        0.43      0.44 o 
   5   7   2        0.98        0.25      0.87 o 
  -4   8   2        1.52        0.72      1.54 o 
  -3   8   2        5.85        5.39      1.00 o 
  -2   8   2        5.10        2.05      0.64 o 
  -1   8   2        5.13        5.33      0.68 o 
   0   8   2        0.11       -0.23      0.62 o 
   1   8   2       33.96       33.92      1.19 o 
   2   8   2        9.66        9.98      0.57 o 
   3   8   2        7.57        8.93      0.99 o 
   4   8   2        0.98        1.18      0.62 o 
   5   8   2        0.30        0.62      0.99 o 
  -3   9   2        0.04       -0.88      1.18 o 
  -2   9   2        7.69        8.32      1.04 o 
  -1   9   2        1.36        0.81      0.79 o 
   0   9   2        0.79        0.43      0.69 o 
   1   9   2      120.58      127.72      3.15 o 
   2   9   2       13.47       11.36      1.43 o 
   3   9   2       15.13       14.57      0.74 o 
   4   9   2        0.55        0.37      0.53 o 
   5   9   2        0.31       -0.25      1.62 o 
  -3  10   2        0.40       -0.78      1.86 o 
  -2  10   2       15.83       18.77      2.99 o 
  -1  10   2       10.02       10.56      1.37 o 
   0  10   2      168.78      224.94      7.98 o 
   1  10   2       77.16       91.37      4.41 o 
   2  10   2        1.86        2.57      0.60 o 
   3  10   2        9.18        8.46      0.75 o 
   4  10   2        0.13       -0.21      0.67 o 
   5  10   2        0.80       -1.62      1.99 o 
  -2  11   2        1.10        0.14      1.58 o 
  -1  11   2        7.14        6.11      1.84 o 
   0  11   2        9.44       11.81      1.66 o 
   1  11   2      107.19      122.06      4.47 o 
   2  11   2       14.61       12.16      1.15 o 
   3  11   2        0.56        0.37      0.62 o 
   4  11   2        0.46       -0.22      1.05 o 
  -2  12   2        1.60       -0.56      2.11 o 
  -1  12   2        0.19       -1.06      1.58 o 
   0  12   2        8.16       11.46      1.71 o 
   1  12   2       69.30       85.05      4.69 o 
   2  12   2        5.89        0.96      1.18 o 
   3  12   2        0.59        0.27      2.55 o 
   4  12   2        0.00        0.78      1.73 o 
  -1  13   2        1.47       -1.39      2.55 o 
   0  13   2        2.02        4.72      1.82 o 
   1  13   2        3.76        1.89      2.06 o 
   2  13   2        4.86       -0.74      1.75 o 
   3  13   2        1.61        0.97      1.55 o 
   1  14   2        3.33        3.98      1.61 o 
  -2 -13   3        1.49        0.54      1.40 o 
  -1 -13   3        5.73        4.63      1.71 o 
   0 -13   3        3.08        4.66      1.88 o 
  -3 -12   3        2.12        2.80      1.54 o 
  -2 -12   3        0.93        0.64      1.28 o 
  -1 -12   3        0.21        1.27      2.49 o 
   0 -12   3        7.58        8.08      1.45 o 
   1 -12   3        0.88       -0.76      1.43 o 
  -4 -11   3        0.45       -0.09      2.24 o 
  -3 -11   3        0.89        3.19      1.37 o 
  -2 -11   3        0.18        0.43      0.97 o 
  -1 -11   3        6.19        6.52      1.24 o 
   0 -11   3        1.89        1.56      0.73 o 
   1 -11   3        0.02        0.50      1.01 o 
   2 -11   3        0.39        1.45      1.57 o 
  -4 -10   3        1.27        2.17      1.23 o 
  -3 -10   3        0.08       -0.54      0.86 o 
  -2 -10   3        6.89        6.79      0.78 o 
  -1 -10   3        2.39        2.31      0.64 o 
   0 -10   3        0.74        0.50      0.89 o 
   1 -10   3        5.92        5.80      0.88 o 
   2 -10   3       23.58       23.37      1.71 o 
   3 -10   3        6.69        2.93      2.67 o 
  -5  -9   3        0.01       -3.54      2.36 o 
  -4  -9   3        4.96        5.32      1.80 o 
  -3  -9   3        4.96        2.84      0.93 o 
  -2  -9   3        3.25        3.52      0.43 o 
  -1  -9   3        8.32        9.32      0.64 o 
   0  -9   3        1.94        2.31      1.43 o 
   1  -9   3        1.69        1.05      1.04 o 
   2  -9   3        0.49        0.99      0.89 o 
   3  -9   3        0.30        0.85      0.80 o 
  -5  -8   3        0.00       -0.12      1.37 o 
  -4  -8   3        7.10        6.13      2.11 o 
  -3  -8   3        1.66        2.15      0.73 o 
  -2  -8   3        0.45       -0.17      0.81 o 
  -1  -8   3        0.27        0.33      0.32 o 
   0  -8   3        7.79        7.35      0.71 o 
   1  -8   3       13.81       12.25      1.19 o 
   2  -8   3        1.13        1.69      0.86 o 
   3  -8   3        0.07        0.15      0.48 o 
   4  -8   3        0.12       -1.11      3.11 o 
  -5  -7   3        0.15        1.74      1.62 o 
  -4  -7   3        0.05       -0.29      0.81 o 
  -3  -7   3        0.04        0.12      0.41 o 
  -2  -7   3        7.63        6.19      0.50 o 
  -1  -7   3        0.02       -0.22      0.62 o 
   0  -7   3       66.19       68.72      2.25 o 
   1  -7   3       35.66       33.09      1.43 o 
   2  -7   3       21.90       17.70      0.87 o 
   3  -7   3       10.79       11.39      0.89 o 
   4  -7   3        2.82        1.72      1.49 o 
  -5  -6   3        4.91        5.72      1.49 o 
  -4  -6   3        0.81        0.37      0.62 o 
  -3  -6   3        9.94        9.11      0.56 o 
  -2  -6   3        0.48       -0.08      0.99 o 
  -1  -6   3        4.75        3.70      0.32 o 
   0  -6   3      477.30      566.42     10.57 o 
   1  -6   3       52.64       48.12      1.56 o 
   2  -6   3        4.82        4.60      0.53 o 
   3  -6   3        7.00        8.64      0.57 o 
   4  -6   3        5.65        4.96      1.36 o 
   5  -6   3        0.04        1.59      1.43 o 
  -5  -5   3        4.60        5.97      1.24 o 
  -4  -5   3        0.00        0.75      0.37 o 
  -3  -5   3        1.07        1.62      0.68 o 
  -2  -5   3       68.67       70.21      1.58 o 
  -1  -5   3      166.97      164.51      3.08 o 
   0  -5   3       52.85       63.38      1.62 o 
   1  -5   3       33.15       36.11      1.07 o 
   2  -5   3      181.95      180.37      3.91 o 
   3  -5   3       80.05       80.38      2.30 o 
   4  -5   3       43.96       41.48      3.23 o 
   5  -5   3        1.84        1.95      1.55 o 
  -5  -4   3        5.84        4.23      0.87 o 
  -4  -4   3        0.00        0.00      0.62 o 
  -3  -4   3        5.21        5.59      0.50 o 
  -2  -4   3      245.37      259.96      4.60 o 
  -1  -4   3      310.88      313.60      5.21 o 
   0  -4   3        1.15        0.12      0.50 o 
   1  -4   3      111.85      105.25      3.98 o 
   2  -4   3      401.95      427.50      8.08 o 
   3  -4   3       75.08       77.02      2.17 o 
   4  -4   3      157.67      158.73      8.14 o 
   5  -4   3        0.11        1.69      2.73 o 
  -5  -3   3        3.25        2.73      0.87 o 
  -4  -3   3       22.92       27.09      1.27 o 
  -3  -3   3        1.40        1.49      0.37 o 
  -2  -3   3      780.99      820.24     45.05 o 
  -1  -3   3      243.90      217.30      3.62 o 
   0  -3   3       66.00       73.91      1.87 o 
   1  -3   3      503.22      489.66     10.75 o 
   2  -3   3       54.20       62.12      1.39 o 
   3  -3   3       28.59       30.06      1.03 o 
   4  -3   3      382.91      447.34     11.64 o 
   5  -3   3        0.58       -0.35      1.37 o 
  -5  -2   3        2.33        3.11      0.87 o 
  -4  -2   3       25.09       28.71      1.40 o 
  -3  -2   3       14.11       12.80      0.63 o 
  -2  -2   3      125.48      118.29      3.09 o 
  -1  -2   3     1551.91     1540.94     57.05 o 
   1  -2   3      195.00      187.18      3.41 o 
   2  -2   3        1.91        1.20      0.37 o 
   3  -2   3       39.80       35.01      1.17 o 
   4  -2   3      110.47      120.47      4.04 o 
   5  -2   3        8.23        7.07      0.97 o 
  -5  -1   3        8.40        8.20      1.25 o 
  -4  -1   3       15.99       16.16      1.13 o 
  -3  -1   3        9.49        8.42      0.30 o 
  -2  -1   3       18.99       19.47      0.82 o 
   1  -1   3     1655.15     1504.65     59.12 o 
   2  -1   3      137.79      156.20      2.96 o 
   3  -1   3       65.07       63.45      4.66 o 
   4  -1   3       16.36       16.25      0.84 o 
   5  -1   3        7.21        9.28      1.18 o 
   6  -1   3        0.30       -0.62      0.88 o 
  -5   0   3        0.96        0.71      0.57 o 
  -4   0   3        0.31        0.66      0.51 o 
  -3   0   3        0.77        1.46      0.30 o 
  -2   0   3      197.05      199.48      4.73 o 
   1   0   3      911.69      807.50     14.04 o 
   2   0   3      492.30      476.76     11.68 o 
   3   0   3       30.17       38.04      1.04 o 
   4   0   3       21.14       22.38      0.81 o 
   5   0   3       33.89       38.75      3.67 o 
   6   0   3        0.51        1.42      1.01 o 
  -5   1   3        0.39        0.48      0.75 o 
  -4   1   3        1.78        2.21      0.39 o 
  -3   1   3       65.96       71.26      5.16 o 
  -2   1   3      454.04      470.17     10.30 o 
  -1   1   3       24.43       23.11      0.85 o 
   0   1   3      285.62      299.20      6.16 o 
   1   1   3     1128.90      996.07     21.82 o 
   2   1   3      469.90      489.22      7.37 o 
   3   1   3      137.61      149.21      2.94 o 
   4   1   3        3.85        4.58      0.48 o 
   5   1   3        0.40       -0.50      0.75 o 
   6   1   3        0.20       -0.25      1.12 o 
  -5   2   3        0.50        2.25      2.11 o 
  -4   2   3        6.30        6.67      0.62 o 
  -3   2   3      199.23      198.51      6.59 o 
  -2   2   3       35.09       32.49      1.12 o 
  -1   2   3      715.55      667.18     18.70 o 
   0   2   3      201.81      196.77      4.10 o 
   2   2   3       87.00       75.20      1.61 o 
   3   2   3      460.21      506.86      8.62 o 
   4   2   3        0.89        1.27      0.30 o 
   5   2   3        0.03       -0.25      0.50 o 
   6   2   3        0.42        0.00      1.24 o 
  -5   3   3        4.48        3.23      1.37 o 
  -4   3   3        7.48        7.79      0.66 o 
  -3   3   3       83.26       89.01      1.99 o 
  -2   3   3      137.14      138.62      2.85 o 
  -1   3   3      101.13      101.50      2.19 o 
   0   3   3       44.15       38.68      0.96 o 
   1   3   3      198.17      180.59      3.60 o 
   2   3   3       57.39       53.79      1.37 o 
   3   3   3        0.92        0.43      0.26 o 
   4   3   3        8.52       10.58      1.30 o 
   5   3   3        3.02        2.73      0.87 o 
   6   3   3        0.72       -0.99      1.74 o 
  -5   4   3        0.91        3.12      1.31 o 
  -4   4   3        0.16       -0.43      0.44 o 
  -3   4   3       15.18       15.73      0.66 o 
  -2   4   3      106.59      115.40      2.42 o 
  -1   4   3      240.70      234.74      4.45 o 
   0   4   3       44.82       44.67      1.06 o 
   1   4   3       21.42       21.39      0.59 o 
   2   4   3        1.17        0.82      0.41 o 
   3   4   3        0.04       -0.45      0.30 o 
   4   4   3        7.96        6.41      0.99 o 
   5   4   3        0.46        0.87      0.62 o 
   6   4   3        0.01       -1.68      1.12 o 
  -5   5   3        0.41       -0.13      1.45 o 
  -4   5   3        5.04        3.96      0.60 o 
  -3   5   3       22.62       23.82      1.68 o 
  -2   5   3        2.25        2.81      0.35 o 
  -1   5   3      196.53      186.36      3.50 o 
   0   5   3      190.19      205.18      4.04 o 
   1   5   3        7.16        7.95      0.39 o 
   2   5   3      332.21      351.01      6.55 o 
   3   5   3        0.37        0.57      0.39 o 
   4   5   3        5.65        5.79      1.49 o 
   5   5   3        0.37       -0.62      0.87 o 
   6   5   3        0.71        1.37      1.24 o 
  -4   6   3       31.31       31.67      1.75 o 
  -3   6   3        3.41        3.89      0.56 o 
  -2   6   3        6.78        6.10      0.43 o 
  -1   6   3       37.85       40.09      2.17 o 
   0   6   3      553.78      680.84     15.04 o 
   1   6   3      156.12      180.32      3.77 o 
   2   6   3       80.90       84.00      2.61 o 
   3   6   3        5.71        5.39      0.60 o 
   4   6   3        0.02        0.12      0.44 o 
   5   6   3        4.70        6.71      0.46 o 
   6   6   3        0.40        0.00      1.37 o 
  -4   7   3        6.32        6.74      3.29 o 
  -3   7   3       29.17       26.69      1.31 o 
  -2   7   3       88.62       84.90      2.52 o 
  -1   7   3        8.09        7.39      0.93 o 
   0   7   3       37.85       41.87      1.29 o 
   1   7   3       60.28       70.49      1.63 o 
   2   7   3       41.79       40.08      1.74 o 
   3   7   3        1.03        1.49      0.68 o 
   4   7   3        1.73        2.49      0.62 o 
   5   7   3        1.14        1.73      0.53 o 
  -4   8   3        0.90        1.81      1.25 o 
  -3   8   3       28.33       24.15      1.54 o 
  -2   8   3       15.02       17.57      1.34 o 
  -1   8   3       58.84       58.91      2.04 o 
   0   8   3       74.95       81.08      3.29 o 
   1   8   3       23.27       19.54      0.77 o 
   2   8   3       36.56       35.70      1.80 o 
   3   8   3       60.21       59.39      2.36 o 
   4   8   3        1.05        0.51      0.57 o 
   5   8   3        9.16       11.31      1.62 o 
  -3   9   3        5.73        5.65      1.79 o 
  -2   9   3        0.07        0.82      0.83 o 
  -1   9   3      287.95      273.34     22.49 o 
   0   9   3       38.56       35.89      1.56 o 
   1   9   3       34.87       35.74      1.31 o 
   2   9   3       33.02       32.64      1.21 o 
   3   9   3        5.95        5.98      1.18 o 
   4   9   3       19.13       17.12      1.27 o 
   5   9   3        5.42        6.96      2.24 o 
  -3  10   3        1.18       -1.32      1.93 o 
  -2  10   3        3.93        1.89      1.54 o 
  -1  10   3        0.03       -0.56      0.99 o 
   0  10   3       15.72       18.73      1.40 o 
   1  10   3        7.90        7.03      1.74 o 
   2  10   3        4.11        4.11      0.70 o 
   3  10   3       24.62       24.27      1.05 o 
   4  10   3        0.11        0.52      0.75 o 
   5  10   3        0.63        1.37      2.98 o 
  -2  11   3        3.15       -0.69      1.45 o 
  -1  11   3        0.98       -0.30      1.62 o 
   0  11   3        2.70        2.77      1.13 o 
   1  11   3        0.07       -0.62      0.70 o 
   2  11   3        8.57        8.45      1.74 o 
   3  11   3        0.55       -0.25      0.80 o 
   4  11   3        0.00        0.87      1.62 o 
  -2  12   3        0.33        1.39      1.65 o 
  -1  12   3        1.32        0.19      1.93 o 
   0  12   3        2.78        3.84      1.40 o 
   1  12   3       44.72       50.89      3.53 o 
   2  12   3        1.32       -0.09      1.26 o 
   3  12   3        0.52       -0.76      0.85 o 
   4  12   3        2.10        2.49      1.86 o 
  -1  13   3        0.51        0.06      1.67 o 
   0  13   3        0.21        0.88      1.88 o 
   1  13   3        0.92       -0.59      1.25 o 
   2  13   3        1.45        2.07      2.05 o 
   3  13   3        2.03        0.13      1.22 o 
  -1 -13   4        0.25       -0.88      1.28 o 
   0 -13   4        6.87        8.16      2.11 o 
  -3 -12   4        0.76        6.84      3.60 o 
  -2 -12   4        0.00        3.36      1.18 o 
  -1 -12   4        0.95        0.33      1.13 o 
   0 -12   4        9.95        9.95      1.70 o 
   1 -12   4        0.23        0.33      1.31 o 
  -3 -11   4        0.00       -2.08      2.11 o 
  -2 -11   4        1.21        2.22      1.55 o 
  -1 -11   4        0.25        0.83      0.67 o 
   0 -11   4        0.49        1.49      1.03 o 
   1 -11   4       18.01       17.03      1.61 o 
   2 -11   4        0.39        0.12      1.13 o 
  -4 -10   4        0.90        2.69      1.34 o 
  -3 -10   4        2.08        4.72      2.73 o 
  -2 -10   4        0.00       -0.05      0.75 o 
  -1 -10   4        0.44       -0.04      0.87 o 
   0 -10   4        1.87        0.32      1.62 o 
   1 -10   4       13.81       17.00      2.24 o 
   2 -10   4        0.08       -0.06      0.95 o 
   3 -10   4        0.12       -2.41      1.84 o 
  -4  -9   4        0.04       -0.56      1.12 o 
  -3  -9   4        1.63        2.01      1.18 o 
  -2  -9   4        9.83        9.87      0.53 o 
  -1  -9   4       11.56       10.99      0.81 o 
   0  -9   4        0.29       -0.53      0.53 o 
   1  -9   4        9.69        8.99      1.09 o 
   2  -9   4        5.69        4.36      1.02 o 
   3  -9   4        0.92        0.67      1.43 o 
  -5  -8   4        0.04        1.12      1.49 o 
  -4  -8   4        0.71        1.64      1.62 o 
  -3  -8   4        0.06        0.12      0.99 o 
  -2  -8   4        0.44        0.25      0.53 o 
  -1  -8   4       76.65       82.65      3.67 o 
   0  -8   4       21.59       25.87      1.23 o 
   1  -8   4        4.30        4.02      0.66 o 
   2  -8   4       13.06       12.66      1.06 o 
   3  -8   4        3.22        3.02      0.93 o 
   4  -8   4        5.86        4.83      1.74 o 
  -5  -7   4        0.10        0.99      1.24 o 
  -4  -7   4        0.12        1.13      1.37 o 
  -3  -7   4        1.65        0.38      0.65 o 
  -2  -7   4        2.12        1.81      0.51 o 
  -1  -7   4        3.11        2.74      0.50 o 
   0  -7   4      162.05      197.75      4.81 o 
   1  -7   4       33.03       31.24      2.17 o 
   2  -7   4      101.05      107.75      3.03 o 
   3  -7   4        4.75        4.45      0.48 o 
   4  -7   4        0.80       -1.41      2.86 o 
  -5  -6   4        1.10        0.62      1.12 o 
  -4  -6   4        1.07        0.75      1.74 o 
  -3  -6   4        0.00        0.17      0.81 o 
  -2  -6   4        0.50        0.03      0.56 o 
  -1  -6   4        5.43        5.52      0.34 o 
   0  -6   4       92.26      110.67      2.60 o 
   1  -6   4       22.73       21.02      0.88 o 
   2  -6   4        2.60        2.67      0.51 o 
   3  -6   4       20.32       25.79      3.73 o 
   4  -6   4        7.96       11.00      1.86 o 
   5  -6   4        0.12       -1.92      2.11 o 
  -5  -5   4        1.47        1.99      1.37 o 
  -4  -5   4       17.26       19.01      1.63 o 
  -3  -5   4       17.30       16.30      0.59 o 
  -2  -5   4       23.27       18.81      0.73 o 
  -1  -5   4      113.18      121.93      2.49 o 
   0  -5   4      118.16      146.26      3.31 o 
   1  -5   4       72.05       71.36      1.87 o 
   2  -5   4       19.13       18.02      0.90 o 
   3  -5   4       10.10        8.41      1.06 o 
   4  -5   4       17.70       18.61      3.29 o 
   5  -5   4        0.00        1.10      1.39 o 
  -5  -4   4        0.82        0.87      1.24 o 
  -4  -4   4        5.49        6.46      0.87 o 
  -3  -4   4        5.59        4.60      0.50 o 
  -2  -4   4      793.39      850.94     24.40 o 
  -1  -4   4      318.10      302.73      6.09 o 
   0  -4   4        0.05        0.19      0.26 o 
   1  -4   4      212.11      202.67      5.16 o 
   2  -4   4       31.07       29.45      0.97 o 
   3  -4   4      266.27      274.02      6.04 o 
   4  -4   4       28.45       27.53      2.05 o 
   5  -4   4        4.28        2.21      1.31 o 
  -5  -3   4        0.37        0.75      0.75 o 
  -4  -3   4        5.89        5.72      0.87 o 
  -3  -3   4        3.22        3.11      0.50 o 
  -2  -3   4      422.51      408.45      7.94 o 
  -1  -3   4        6.50        6.96      0.35 o 
   0  -3   4       33.51       29.43      0.69 o 
   1  -3   4        1.57        1.45      0.35 o 
   2  -3   4        0.66        0.79      0.22 o 
   3  -3   4       60.45       58.03      1.74 o 
   4  -3   4       57.86       59.64      1.76 o 
   5  -3   4       18.73       19.93      2.00 o 
  -5  -2   4        0.17        0.00      0.87 o 
  -4  -2   4        3.26        3.98      0.75 o 
  -3  -2   4       30.38       29.61      1.21 o 
  -2  -2   4      313.13      315.42      6.93 o 
  -1  -2   4     1402.91     1381.86     48.73 o 
   0  -2   4      249.86      268.28      3.99 o 
   1  -2   4      173.59      156.59      2.85 o 
   2  -2   4       18.58       14.85      0.68 o 
   3  -2   4      138.78      141.46      3.17 o 
   4  -2   4      203.18      229.25      4.72 o 
   5  -2   4        4.99        6.72      1.04 o 
  -5  -1   4        0.11        0.25      1.12 o 
  -4  -1   4        1.63        1.74      0.87 o 
  -3  -1   4       11.40       11.04      0.58 o 
  -2  -1   4       14.03       11.78      0.62 o 
  -1  -1   4      123.57      107.34      2.98 o 
   0  -1   4       23.83       23.35      0.53 o 
   1  -1   4      701.56      649.01     16.47 o 
   2  -1   4      257.61      260.94      6.90 o 
   3  -1   4      141.15      147.34      3.16 o 
   4  -1   4       26.48       30.78      1.08 o 
   5  -1   4        0.93        1.35      0.74 o 
   6  -1   4        0.22        1.99      1.86 o 
  -5   0   4        0.42        1.37      0.87 o 
  -4   0   4        0.54        1.26      0.32 o 
  -3   0   4        0.70        0.39      0.31 o 
  -2   0   4       90.90       85.52      2.37 o 
  -1   0   4        0.18        0.67      0.87 o 
   0   0   4        1.27        0.78      0.25 o 
   1   0   4      688.36      602.94      9.90 o 
   3   0   4       11.37       11.86      1.06 o 
   4   0   4       13.98       16.13      0.54 o 
   5   0   4        0.03       -0.43      0.60 o 
   6   0   4        0.05       -0.37      1.12 o 
  -5   1   4        2.76        2.73      0.92 o 
  -4   1   4        2.99        3.60      0.41 o 
  -3   1   4       88.98       92.49      6.34 o 
  -2   1   4      240.32      228.07     11.56 o 
  -1   1   4      121.16      108.58      3.27 o 
   0   1   4      289.35      288.67      6.30 o 
   1   1   4       70.91       69.04      2.11 o 
   3   1   4       22.03       23.22      0.68 o 
   4   1   4       83.32       86.40      1.76 o 
   5   1   4        1.44        1.50      0.48 o 
   6   1   4        0.56       -0.99      1.12 o 
  -5   2   4        0.06       -0.53      0.87 o 
  -4   2   4        4.70        4.87      0.57 o 
  -3   2   4        7.53        7.60      0.57 o 
  -2   2   4       21.85       20.45      0.76 o 
  -1   2   4       44.72       47.68      1.47 o 
   0   2   4        0.17        0.81      0.31 o 
   1   2   4      111.93       90.42      2.05 o 
   2   2   4      204.98      193.14      3.57 o 
   3   2   4       22.50       24.33      1.43 o 
   4   2   4       39.16       45.28      1.26 o 
   5   2   4        4.32        4.88      0.34 o 
   6   2   4        5.31        3.73      1.37 o 
  -5   3   4        1.20        2.86      1.62 o 
  -4   3   4        3.56        3.97      1.55 o 
  -3   3   4        5.16        5.18      0.53 o 
  -2   3   4       17.35       22.06      0.81 o 
  -1   3   4       18.84       15.59      1.74 o 
   0   3   4      174.01      189.41      4.01 o 
   1   3   4       37.25       38.78      1.08 o 
   2   3   4        2.59        1.67      0.37 o 
   3   3   4       29.19       29.26      0.89 o 
   4   3   4        3.22        3.41      0.39 o 
   5   3   4        3.74        4.35      0.75 o 
   6   3   4        0.46        0.87      1.24 o 
  -5   4   4        0.25        1.55      1.49 o 
  -4   4   4        0.26        0.53      0.48 o 
  -3   4   4       37.44       35.22      1.10 o 
  -2   4   4       38.12       42.45      1.74 o 
  -1   4   4       86.45       75.63      2.30 o 
   0   4   4       77.91       83.78      2.06 o 
   1   4   4      482.75      489.53      9.41 o 
   2   4   4       94.84       97.19      2.17 o 
   3   4   4        4.51        4.27      0.50 o 
   4   4   4        1.05        0.61      0.48 o 
   5   4   4        0.69        1.37      0.93 o 
   6   4   4        0.11        0.50      1.37 o 
  -5   5   4        2.41        4.80      2.05 o 
  -4   5   4        2.24        2.90      0.62 o 
  -3   5   4       22.31       25.03      0.97 o 
  -2   5   4       15.89       16.07      0.61 o 
  -1   5   4        2.73        2.76      0.39 o 
   0   5   4      259.56      331.31      6.40 o 
   2   5   4      124.60      143.27      2.97 o 
   3   5   4        0.52       -0.05      0.41 o 
   4   5   4       22.51       24.91      0.97 o 
   5   5   4        0.60        0.00      0.50 o 
   6   5   4        0.69        1.74      1.37 o 
  -4   6   4        0.42        1.22      0.88 o 
  -3   6   4       28.75       28.01      4.41 o 
  -2   6   4        6.87        7.33      0.50 o 
  -1   6   4       36.38       33.68      1.10 o 
   0   6   4       78.31       96.36      2.13 o 
   1   6   4        0.00        0.69      0.37 o 
   2   6   4      302.69      322.04     11.74 o 
   3   6   4       43.76       44.73      3.91 o 
   4   6   4        3.16        3.18      0.87 o 
   5   6   4        2.36        2.61      0.62 o 
   6   6   4        1.31        0.62      1.37 o 
  -4   7   4        0.02        0.06      1.32 o 
  -3   7   4       15.02       16.02      1.93 o 
  -2   7   4       39.72       40.78      1.61 o 
  -1   7   4       34.85       32.15      1.15 o 
   0   7   4       72.67       73.46      2.03 o 
   1   7   4       81.25       85.91      2.04 o 
   2   7   4       91.91       97.42      2.17 o 
   3   7   4       24.59       26.13      1.12 o 
   4   7   4        1.40        1.18      0.99 o 
   5   7   4        7.83        8.08      1.25 o 
  -4   8   4        0.00       -0.57      1.49 o 
  -3   8   4       45.78       42.49      7.83 o 
  -2   8   4       84.48       89.55      3.44 o 
  -1   8   4      163.08      158.20      4.27 o 
   0   8   4      187.98      208.66      4.95 o 
   1   8   4       43.54       39.68      1.40 o 
   2   8   4       38.93       36.96      1.13 o 
   3   8   4       57.76       59.40      2.30 o 
   4   8   4       22.54       31.76      1.63 o 
   5   8   4        1.72        1.91      2.86 o 
  -3   9   4        4.94        4.08      1.39 o 
  -2   9   4       32.11       31.84      1.77 o 
  -1   9   4       65.94       74.87      3.45 o 
   0   9   4      327.51      403.44     10.15 o 
   1   9   4        4.06        3.19      0.54 o 
   2   9   4       22.32       21.96      1.02 o 
   3   9   4        0.77        0.78      0.60 o 
   4   9   4        1.59        2.03      0.78 o 
   5   9   4        0.00        1.12      1.49 o 
  -3  10   4        0.77        2.63      2.30 o 
  -2  10   4        1.05        2.24      2.24 o 
  -1  10   4        7.74        6.50      1.43 o 
   0  10   4      450.99      596.17     28.23 o 
   1  10   4       17.09       20.33      4.72 o 
   2  10   4        1.05        0.48      0.54 o 
   3  10   4        9.55        8.23      0.66 o 
   4  10   4        0.10        0.84      1.27 o 
   5  10   4        1.09        1.37      1.99 o 
  -2  11   4        0.49       -0.22      1.52 o 
  -1  11   4        3.54        5.65      3.91 o 
   0  11   4       12.02       16.76      2.36 o 
   1  11   4       31.39       28.48      3.42 o 
   2  11   4       22.14       22.93      2.42 o 
   3  11   4        0.17        0.20      0.93 o 
   4  11   4        0.06        0.91      1.06 o 
  -1  12   4        3.98        4.15      2.61 o 
   0  12   4        3.99        2.57      1.58 o 
   1  12   4        3.56        6.67      2.18 o 
   2  12   4        0.01        1.67      1.70 o 
   3  12   4        0.08       -0.70      0.92 o 
   4  12   4        0.04        1.26      1.18 o 
   0  13   4        3.53        7.15      2.20 o 
   1  13   4        0.58        3.05      1.79 o 
   2  13   4        0.62       -0.05      1.68 o 
   3  13   4        0.02       -3.36      2.61 o 
  -2 -12   5        0.02        1.24      3.23 o 
  -1 -12   5        2.43        2.28      2.17 o 
   0 -12   5        2.10        2.91      1.61 o 
   1 -12   5        0.42        1.41      1.42 o 
  -3 -11   5        0.24        0.47      1.74 o 
  -2 -11   5        2.63        1.08      3.54 o 
  -1 -11   5        0.19        1.40      2.42 o 
   0 -11   5        5.07        6.07      1.01 o 
   1 -11   5        0.11        0.59      1.34 o 
   2 -11   5        1.69        2.51      1.55 o 
  -4 -10   5        0.24        0.10      2.36 o 
  -3 -10   5        0.89       -0.09      1.37 o 
  -2 -10   5        1.51        1.64      1.01 o 
  -1 -10   5        0.49        0.37      0.65 o 
   0 -10   5        5.22        3.85      0.80 o 
   1 -10   5        0.06        0.85      1.27 o 
   2 -10   5        7.56        6.58      1.39 o 
   3 -10   5        2.02        0.59      1.43 o 
  -4  -9   5        0.13        1.30      1.13 o 
  -3  -9   5        0.10       -0.85      1.10 o 
  -2  -9   5        1.96        2.66      1.12 o 
  -1  -9   5        0.19       -0.32      0.46 o 
   0  -9   5        7.30        8.20      0.97 o 
   1  -9   5        2.37        1.50      1.18 o 
   2  -9   5        1.90        1.39      0.94 o 
   3  -9   5        1.87        0.31      1.40 o 
  -4  -8   5        1.41        1.74      1.24 o 
  -3  -8   5        0.05       -1.00      0.67 o 
  -2  -8   5        5.92        5.22      0.70 o 
  -1  -8   5       38.34       40.23      1.33 o 
   0  -8   5        5.27        5.57      0.78 o 
   1  -8   5        3.77        3.44      0.81 o 
   2  -8   5        3.01        3.32      0.80 o 
   3  -8   5        0.51        0.24      0.70 o 
   4  -8   5        0.01        1.97      2.30 o 
  -5  -7   5        0.05       -0.37      1.62 o 
  -4  -7   5        0.26        1.12      1.24 o 
  -3  -7   5        0.77        0.82      1.12 o 
  -2  -7   5        0.13        0.00      0.60 o 
  -1  -7   5       40.44       40.26      0.99 o 
   0  -7   5       18.80       22.00      1.06 o 
   1  -7   5       59.59       59.90      1.98 o 
   2  -7   5        5.75        6.09      0.75 o 
   3  -7   5       27.63       28.18      1.00 o 
   4  -7   5        1.97        1.20      1.01 o 
  -5  -6   5        0.02       -0.75      1.62 o 
  -4  -6   5        0.08        0.25      1.62 o 
  -3  -6   5        2.67        2.09      0.68 o 
  -2  -6   5       13.24       15.40      1.24 o 
  -1  -6   5      126.53      139.59      2.92 o 
   0  -6   5       89.41      101.05      2.27 o 
   1  -6   5      180.57      189.91      4.17 o 
   2  -6   5      104.37      100.02      2.90 o 
   3  -6   5      106.38      113.84      7.52 o 
   4  -6   5        0.27       -1.15      1.12 o 
  -5  -5   5        0.09        0.12      1.37 o 
  -4  -5   5        0.93        2.49      1.62 o 
  -3  -5   5       28.20       27.22      1.64 o 
  -2  -5   5      100.17      102.42      3.17 o 
  -1  -5   5       29.48       31.26      1.80 o 
   0  -5   5       46.25       43.69      2.55 o 
   1  -5   5        1.04        0.97      0.39 o 
   2  -5   5       36.84       37.36      1.26 o 
   3  -5   5      238.86      257.23     11.99 o 
   4  -5   5        0.34       -0.51      0.73 o 
   5  -5   5        1.02       -0.39      2.11 o 
  -5  -4   5        2.68        2.24      1.12 o 
  -4  -4   5        1.61        1.86      0.75 o 
  -3  -4   5        0.88        0.50      0.37 o 
  -2  -4   5      234.59      271.58      5.68 o 
  -1  -4   5       75.32       68.81      1.70 o 
   0  -4   5       58.23       66.88      2.55 o 
   1  -4   5       45.81       42.07      1.10 o 
   2  -4   5       17.99       17.21      0.67 o 
   3  -4   5      140.09      130.77      3.36 o 
   4  -4   5       31.12       28.76      3.42 o 
   5  -4   5        0.78        3.23      1.99 o 
  -5  -3   5        1.44        1.24      1.37 o 
  -4  -3   5       22.98       21.13      1.02 o 
  -3  -3   5        9.76        8.70      0.50 o 
  -1  -3   5       98.79       92.80      1.66 o 
   0  -3   5        2.91        3.04      0.31 o 
   1  -3   5      334.50      330.69      5.58 o 
   2  -3   5        4.13        3.29      0.32 o 
   3  -3   5        0.25       -0.17      0.48 o 
   4  -3   5       44.78       43.50      3.17 o 
   5  -3   5        0.08       -0.16      2.17 o 
  -5  -2   5        0.33        1.49      0.99 o 
  -4  -2   5        6.12        5.34      0.50 o 
  -3  -2   5       62.87       65.41      2.49 o 
  -2  -2   5      746.23      768.67     20.74 o 
  -1  -2   5      375.99      366.26      7.83 o 
   0  -2   5      498.69      520.64      8.02 o 
   1  -2   5      850.69      851.92     26.91 o 
   2  -2   5      204.84      196.25      3.65 o 
   3  -2   5       59.91       60.92      1.64 o 
   4  -2   5       45.94       45.99      1.74 o 
   5  -2   5        0.23       -0.05      1.24 o 
  -5  -1   5        0.32        0.50      0.87 o 
  -4  -1   5        5.92        6.76      1.37 o 
  -3  -1   5       59.98       62.97      4.29 o 
  -2  -1   5      213.70      233.64      4.86 o 
  -1  -1   5      107.09      103.72      1.99 o 
   0  -1   5      152.43      174.72      3.05 o 
   1  -1   5       21.50       24.37      0.68 o 
   2  -1   5       85.80       90.42      1.71 o 
   3  -1   5       90.58      100.10      2.92 o 
   4  -1   5       20.90       20.99      1.74 o 
   5  -1   5        0.21       -0.28      0.74 o 
   6  -1   5        1.24        0.50      1.05 o 
  -5   0   5        1.50        1.62      1.24 o 
  -4   0   5       30.35       32.32      1.43 o 
  -3   0   5        8.29        6.43      0.51 o 
  -2   0   5       22.51       24.49      0.94 o 
  -1   0   5      403.14      385.28      8.74 o 
   0   0   5        1.05        1.62      0.31 o 
   1   0   5       36.95       34.14      1.18 o 
   2   0   5      800.73      800.12     15.72 o 
   3   0   5       23.46       26.48      0.85 o 
   4   0   5        1.36        1.10      0.24 o 
   5   0   5       14.07       16.95      1.74 o 
   6   0   5        0.35       -2.61      2.61 o 
  -5   1   5        1.36        5.10      2.49 o 
  -4   1   5       18.50       17.28      0.80 o 
  -3   1   5      105.42      115.39      3.25 o 
  -2   1   5       56.87       51.02      2.61 o 
  -1   1   5        6.64        5.61      0.68 o 
   0   1   5        2.31        1.75      0.26 o 
   1   1   5      104.63       88.42      1.82 o 
   2   1   5      169.86      180.07      3.40 o 
   3   1   5       19.51       17.63      0.58 o 
   4   1   5        3.00        2.82      0.41 o 
   5   1   5        3.71        3.51      0.88 o 
   6   1   5        0.32        0.99      1.24 o 
  -5   2   5        0.03        0.62      1.86 o 
  -4   2   5       11.38       10.59      1.62 o 
  -3   2   5       29.00       29.09      1.55 o 
  -2   2   5       92.35       89.58      2.32 o 
  -1   2   5      135.95      136.95      3.38 o 
   0   2   5       48.29       48.76      2.11 o 
   1   2   5       61.49       47.35      1.33 o 
   2   2   5       83.88       92.29      2.30 o 
   3   2   5        1.98        1.93      0.32 o 
   4   2   5        0.00       -0.40      0.81 o 
   5   2   5        0.13        0.41      0.99 o 
   6   2   5        0.81       -1.62      1.12 o 
  -5   3   5        0.52       -2.11      2.24 o 
  -4   3   5        7.16        6.82      1.99 o 
  -3   3   5        6.43        5.38      0.57 o 
  -2   3   5       12.10        9.84      0.62 o 
  -1   3   5       39.83       39.57      1.21 o 
   0   3   5      108.74      104.17      3.11 o 
   1   3   5       39.08       37.57      1.43 o 
   2   3   5        5.22        4.56      0.39 o 
   3   3   5      115.12      133.07      2.92 o 
   4   3   5        4.67        5.16      0.44 o 
   5   3   5        1.05        0.02      0.99 o 
   6   3   5        2.22        1.74      1.24 o 
  -5   4   5        5.17        4.23      1.46 o 
  -4   4   5        0.02        0.55      0.75 o 
  -3   4   5        0.77        0.37      0.35 o 
  -2   4   5        8.99        8.74      0.93 o 
  -1   4   5       83.32       77.24      2.28 o 
   1   4   5       89.25       93.57      2.80 o 
   2   4   5       36.51       31.23      0.93 o 
   3   4   5        1.87        0.61      0.43 o 
   4   4   5        3.57        3.35      0.44 o 
   5   4   5        2.55        3.11      0.51 o 
   6   4   5        3.36        5.59      1.87 o 
  -4   5   5       12.77       15.22      2.73 o 
  -3   5   5       11.77       12.01      0.69 o 
  -2   5   5        0.63        0.25      0.44 o 
  -1   5   5       31.24       28.69      0.89 o 
   0   5   5        9.47       10.88      1.68 o 
   1   5   5      219.21      221.99      4.65 o 
   2   5   5       23.78       19.00      0.67 o 
   3   5   5        1.76        0.81      0.44 o 
   4   5   5        0.07       -0.02      0.87 o 
   5   5   5        7.49        7.91      1.06 o 
   6   5   5        2.00        0.37      1.12 o 
  -4   6   5       20.65       23.15      1.62 o 
  -3   6   5        4.07        3.04      0.53 o 
  -2   6   5      201.11      214.00      4.72 o 
  -1   6   5       16.15       13.50      0.75 o 
   0   6   5        5.42        5.54      0.56 o 
   1   6   5       23.57       24.79      0.94 o 
   2   6   5       16.21       14.74      0.61 o 
   3   6   5        0.17       -0.38      0.68 o 
   4   6   5        5.10        5.10      0.62 o 
   5   6   5       19.37       25.52      2.98 o 
   6   6   5        0.00       -0.50      1.24 o 
  -4   7   5        1.53        5.10      1.43 o 
  -3   7   5        0.40        1.01      0.69 o 
  -2   7   5      114.19      116.05      5.28 o 
  -1   7   5        3.37        2.35      0.57 o 
   0   7   5       13.27       12.65      0.93 o 
   1   7   5        0.73        0.62      0.41 o 
   2   7   5      151.99      155.96      3.14 o 
   3   7   5       54.73       57.78      1.63 o 
   4   7   5        0.50        1.93      0.68 o 
   5   7   5       51.35       65.83      2.76 o 
  -3   8   5        1.79        0.39      2.55 o 
  -2   8   5        0.43        0.23      0.78 o 
  -1   8   5       26.38       28.03      3.54 o 
   0   8   5        1.64        2.17      0.57 o 
   1   8   5        7.40        6.95      0.74 o 
   2   8   5        4.45        4.66      0.53 o 
   3   8   5       52.27       59.40      2.73 o 
   4   8   5        3.60        4.62      1.93 o 
   5   8   5       41.93       46.73      2.49 o 
  -3   9   5        2.69        1.49      1.58 o 
  -2   9   5        5.57        4.64      2.61 o 
  -1   9   5       16.30       14.91      1.75 o 
   0   9   5        0.03        0.02      0.60 o 
   1   9   5        3.60        5.14      0.71 o 
   2   9   5       13.47       12.74      1.12 o 
   3   9   5       14.70       14.24      1.06 o 
   4   9   5       15.09       13.76      1.40 o 
   5   9   5       14.54       15.11      2.24 o 
  -3  10   5        0.14        0.91      1.55 o 
  -2  10   5        2.22        2.73      1.99 o 
  -1  10   5        2.52        2.70      1.18 o 
   0  10   5      177.50      229.37      9.13 o 
   1  10   5        9.12        8.74      1.11 o 
   2  10   5       14.67       12.66      2.17 o 
   3  10   5       18.35       17.07      3.17 o 
   4  10   5        6.60        5.39      1.55 o 
   5  10   5        0.43        0.87      1.12 o 
  -2  11   5        0.00        0.16      1.80 o 
  -1  11   5        2.49        2.35      1.93 o 
   0  11   5        3.58        2.98      1.74 o 
   1  11   5       11.60        9.93      1.55 o 
   2  11   5        9.44        7.79      0.89 o 
   3  11   5       11.28       10.19      1.06 o 
   4  11   5        3.90        2.74      0.98 o 
  -1  12   5        0.08        0.93      2.20 o 
   0  12   5        5.45        5.84      1.70 o 
   1  12   5        0.91        1.06      1.62 o 
   2  12   5        5.64        4.19      1.10 o 
   3  12   5        6.85        6.41      1.04 o 
   4  12   5        5.25        3.73      1.35 o 
   0  13   5        0.00       -2.40      1.73 o 
   1  13   5        1.34        1.66      3.73 o 
   2  13   5        0.37        0.60      1.27 o 
   3  13   5        0.07       -0.21      1.10 o 
  -2 -12   6        0.03        0.19      2.02 o 
  -1 -12   6        1.16        1.16      1.67 o 
   0 -12   6        2.56        2.30      0.97 o 
  -3 -11   6        0.01        0.70      1.43 o 
  -2 -11   6        0.49        2.65      1.40 o 
  -1 -11   6        2.57        3.09      1.34 o 
   0 -11   6        2.87        5.41      1.22 o 
   1 -11   6        0.97        1.33      0.83 o 
   2 -11   6        0.75        1.37      0.92 o 
  -3 -10   6        0.00        2.87      1.55 o 
  -2 -10   6        3.43        2.29      1.13 o 
  -1 -10   6        1.98        1.99      0.81 o 
   0 -10   6        0.62        0.12      0.67 o 
   1 -10   6        2.36        2.43      1.74 o 
   2 -10   6        0.00       -1.52      1.18 o 
  -4  -9   6        0.06       -0.31      1.35 o 
  -3  -9   6        2.72        3.29      1.33 o 
  -2  -9   6        1.45        1.05      0.89 o 
  -1  -9   6       11.72       10.21      1.24 o 
   0  -9   6       17.39       24.74      1.46 o 
   1  -9   6       16.11       16.29      1.23 o 
   2  -9   6        4.82        5.39      0.97 o 
   3  -9   6        0.86        0.43      1.16 o 
  -4  -8   6        0.01        2.86      3.23 o 
  -3  -8   6        0.38        0.37      0.99 o 
  -2  -8   6        0.99        1.24      0.53 o 
  -1  -8   6        7.92        7.47      0.47 o 
   0  -8   6        0.93        1.25      0.54 o 
   1  -8   6       16.58       16.49      1.08 o 
   2  -8   6        3.01        2.36      0.90 o 
   3  -8   6       14.32       19.45      3.36 o 
   4  -8   6        1.17       -1.06      2.05 o 
  -4  -7   6        1.24        0.37      1.86 o 
  -3  -7   6        4.03        3.86      0.92 o 
  -2  -7   6        0.31        0.57      0.68 o 
  -1  -7   6        2.79        2.51      0.24 o 
   0  -7   6       20.64       20.03      1.00 o 
   1  -7   6        6.21        6.06      0.62 o 
   2  -7   6        0.16        1.09      0.78 o 
   3  -7   6       16.71       19.33      1.06 o 
   4  -7   6        0.18        1.20      1.18 o 
  -5  -6   6        0.17        0.12      1.86 o 
  -4  -6   6        0.15       -0.62      1.24 o 
  -3  -6   6       44.70       43.15      2.55 o 
  -2  -6   6        0.05        0.12      0.39 o 
  -1  -6   6        5.67        4.95      0.35 o 
   0  -6   6       48.03       56.55      1.54 o 
   1  -6   6       18.51       14.87      0.87 o 
   2  -6   6      134.32      137.46      3.26 o 
   3  -6   6       38.13       38.78      1.46 o 
   4  -6   6        0.07       -1.39      1.26 o 
  -5  -5   6        0.07        0.50      1.24 o 
  -4  -5   6        1.27        1.86      1.12 o 
  -3  -5   6       42.04       38.28      2.02 o 
  -2  -5   6        0.15        0.62      0.41 o 
  -1  -5   6        5.65        5.61      1.18 o 
   0  -5   6        1.00        1.04      0.50 o 
   1  -5   6       20.99       17.22      0.80 o 
   2  -5   6       61.31       55.50      1.86 o 
   3  -5   6      155.10      173.03      3.88 o 
   4  -5   6       19.20       17.56      1.43 o 
   5  -5   6        0.00        0.99      1.41 o 
  -5  -4   6        0.13        0.37      1.62 o 
  -4  -4   6        1.33        1.74      1.12 o 
  -3  -4   6        4.28        4.10      0.38 o 
  -2  -4   6       99.10       98.09      2.61 o 
  -1  -4   6        0.29        0.78      0.68 o 
   0  -4   6       40.69       44.70      2.73 o 
   1  -4   6       23.06       21.01      0.80 o 
   2  -4   6       61.39       54.58      1.58 o 
   3  -4   6      740.33      869.33     32.98 o 
   4  -4   6        7.87        8.54      2.05 o 
   5  -4   6        1.19       -0.39      1.84 o 
  -5  -3   6        1.09        2.49      1.24 o 
  -4  -3   6        0.13        1.12      0.75 o 
  -3  -3   6       14.64       11.63      0.93 o 
  -2  -3   6       17.46       16.60      0.70 o 
  -1  -3   6       44.76       42.67      1.01 o 
   0  -3   6        0.38        0.66      0.25 o 
   1  -3   6        0.44       -0.20      0.50 o 
   2  -3   6      117.70      114.31      2.24 o 
   3  -3   6        0.47        0.24      0.57 o 
   4  -3   6        0.54        2.43      0.95 o 
   5  -3   6        5.81        8.12      2.80 o 
  -5  -2   6        0.38        0.00      1.37 o 
  -4  -2   6        4.30        2.46      0.65 o 
  -3  -2   6        5.04        4.12      0.93 o 
  -2  -2   6       17.81       15.66      0.66 o 
  -1  -2   6      145.68      128.62      2.79 o 
   0  -2   6       34.95       37.03      0.87 o 
   1  -2   6      112.75      114.96      2.02 o 
   2  -2   6      505.59      511.61     17.27 o 
   3  -2   6        4.64        4.65      0.57 o 
   4  -2   6        3.69        2.98      0.66 o 
   5  -2   6        0.13       -1.12      0.87 o 
  -5  -1   6        0.02        1.12      0.99 o 
  -4  -1   6        9.50        7.33      0.70 o 
  -3  -1   6       20.04       20.59      2.11 o 
  -2  -1   6        9.18        8.58      1.12 o 
  -1  -1   6       69.96       67.29      1.44 o 
   0  -1   6        7.28        7.67      0.75 o 
   2  -1   6      200.09      228.05      4.24 o 
   3  -1   6      146.62      150.99      3.17 o 
   4  -1   6        7.48        7.93      0.75 o 
   5  -1   6        6.82        5.96      0.92 o 
  -5   0   6        0.16        0.50      1.12 o 
  -4   0   6        0.03        0.23      0.31 o 
  -3   0   6        1.65        0.93      0.35 o 
  -2   0   6       21.82       24.53      1.21 o 
  -1   0   6      196.94      202.69      5.31 o 
   0   0   6      140.63      141.06      3.85 o 
   1   0   6      366.03      339.00      5.71 o 
   2   0   6       28.38       35.63      0.87 o 
   3   0   6      101.50      118.05      3.29 o 
   4   0   6        1.68        2.80      0.66 o 
   5   0   6       11.67       11.86      0.96 o 
   6   0   6        0.57       -0.75      1.74 o 
  -5   1   6        0.01        3.23      2.49 o 
  -4   1   6        1.89        0.53      0.48 o 
  -3   1   6        0.01       -0.07      0.30 o 
  -2   1   6       13.00       14.90      0.66 o 
  -1   1   6       13.97       11.92      0.81 o 
   0   1   6        8.40        8.35      0.48 o 
   1   1   6      201.60      205.84      4.35 o 
   2   1   6       48.65       51.58      1.12 o 
   3   1   6      126.56      131.20      6.09 o 
   4   1   6       41.96       40.54      1.23 o 
   5   1   6        0.02        0.37      0.87 o 
   6   1   6        1.87        3.11      2.73 o 
  -5   2   6        0.99        0.12      2.61 o 
  -4   2   6        9.55        7.46      0.66 o 
  -3   2   6        7.84        9.04      0.62 o 
  -2   2   6       73.57       75.01      2.00 o 
  -1   2   6       88.19       95.85      2.63 o 
   0   2   6       70.23       72.23      1.87 o 
   1   2   6        6.09        7.83      0.62 o 
   2   2   6        0.06        0.00      0.43 o 
   3   2   6        0.04       -0.32      0.37 o 
   4   2   6       36.16       36.78      2.61 o 
   5   2   6        1.43        1.34      0.65 o 
   6   2   6        1.57        1.49      1.12 o 
  -5   3   6        0.36        5.59      2.73 o 
  -4   3   6        0.05       -0.15      0.93 o 
  -3   3   6        6.63        5.50      0.57 o 
  -2   3   6       13.49       15.23      1.43 o 
  -1   3   6      451.74      461.03     10.32 o 
   0   3   6      356.82      470.52     14.34 o 
   1   3   6      575.94      587.36     23.55 o 
   2   3   6       20.64       21.33      0.85 o 
   3   3   6       42.55       47.64      1.49 o 
   4   3   6        1.01        0.15      0.41 o 
   5   3   6        2.45        2.32      0.53 o 
   6   3   6        0.03       -0.12      1.12 o 
  -4   4   6        4.51        4.51      0.69 o 
  -3   4   6       15.07       15.57      0.93 o 
  -2   4   6        1.00        0.62      0.87 o 
  -1   4   6       19.87       18.67      1.04 o 
   0   4   6       98.92      112.17      2.85 o 
   1   4   6      565.43      643.78     18.64 o 
   2   4   6      220.59      231.87      4.72 o 
   3   4   6       33.09       32.07      1.55 o 
   4   4   6        2.95        2.57      0.41 o 
   5   4   6        0.81        0.96      0.60 o 
   6   4   6        0.09        0.00      1.49 o 
  -4   5   6        2.66        3.21      0.68 o 
  -3   5   6       23.84       25.60      2.73 o 
  -2   5   6        2.71        1.91      0.54 o 
  -1   5   6        2.54        2.64      0.48 o 
   0   5   6      158.11      187.96      6.21 o 
   1   5   6      306.20      315.83      6.32 o 
   2   5   6       23.48       19.18      1.06 o 
   3   5   6        0.06        0.68      0.43 o 
   4   5   6       14.40       12.97      0.74 o 
   5   5   6        0.89        0.92      0.99 o 
   6   5   6        0.08        0.00      1.12 o 
  -4   6   6       10.08       10.27      2.24 o 
  -3   6   6       12.58       12.10      1.30 o 
  -2   6   6        9.21        8.98      0.75 o 
  -1   6   6       14.55       11.97      1.18 o 
   0   6   6       91.85      102.32      2.49 o 
   1   6   6        8.14        8.22      0.81 o 
   2   6   6       28.28       27.81      1.24 o 
   3   6   6       10.42        8.65      0.60 o 
   4   6   6        0.24        0.20      0.62 o 
   5   6   6        0.12       -0.33      0.89 o 
   6   6   6        0.50       -0.87      1.12 o 
  -4   7   6        4.53        3.85      2.11 o 
  -3   7   6        7.03        7.88      2.73 o 
  -2   7   6      118.36      136.50      6.52 o 
  -1   7   6      314.72      332.67      6.16 o 
   0   7   6       72.49       79.77      2.13 o 
   1   7   6       62.54       69.94      1.99 o 
   2   7   6       11.67       11.29      0.69 o 
   3   7   6       20.26       20.82      0.99 o 
   4   7   6       42.92       37.31      5.28 o 
   5   7   6        0.02       -1.09      0.83 o 
  -3   8   6        0.72       -0.22      1.01 o 
  -2   8   6        0.86        0.12      0.80 o 
  -1   8   6      694.21      810.08     24.60 o 
   0   8   6       62.50       75.17      4.04 o 
   1   8   6        3.64        3.37      0.53 o 
   2   8   6       10.32        6.43      0.70 o 
   3   8   6       28.21       27.30      1.43 o 
   4   8   6       34.38       39.88      1.90 o 
   5   8   6        1.43        1.12      1.37 o 
  -3   9   6        2.54        0.57      2.49 o 
  -2   9   6        0.01        3.48      2.11 o 
  -1   9   6        3.13        5.72      2.11 o 
   0   9   6      115.12      146.31      6.16 o 
   1   9   6       51.78       42.11      2.14 o 
   2   9   6        2.52        2.08      1.24 o 
   3   9   6       18.66       17.50      1.25 o 
   4   9   6       12.30       12.36      3.29 o 
   5   9   6        6.98        7.99      1.37 o 
  -2  10   6        2.27        0.34      1.28 o 
  -1  10   6       29.33       34.24      2.55 o 
   0  10   6       17.56       19.28      4.04 o 
   1  10   6        0.25        0.29      1.37 o 
   2  10   6        0.11        0.43      0.89 o 
   3  10   6        1.92        2.00      0.88 o 
   4  10   6        1.41        1.52      1.05 o 
   5  10   6        0.35        0.37      1.24 o 
  -2  11   6        5.96        4.38      4.91 o 
  -1  11   6       10.26       10.26      3.36 o 
   0  11   6        7.48        5.42      1.45 o 
   1  11   6        3.77        3.57      1.22 o 
   2  11   6        0.07        0.98      2.61 o 
   3  11   6        3.38        2.90      1.08 o 
   4  11   6        0.01       -0.55      1.80 o 
  -1  12   6        1.35        3.17      1.69 o 
   0  12   6        0.03        0.67      1.73 o 
   1  12   6        9.55        8.35      3.60 o 
   2  12   6        3.58        4.95      3.36 o 
   3  12   6        7.45        5.63      2.17 o 
   4  12   6        0.77        0.15      0.93 o 
   0  13   6        0.66       -0.07      1.43 o 
   1  13   6        1.27        0.07      1.58 o 
   2  13   6        0.79       -1.06      1.70 o 
   3  13   6        1.36        2.06      1.49 o 
  -1 -12   7        1.99        0.77      1.72 o 
   0 -12   7        2.01        0.10      1.22 o 
  -2 -11   7        0.53        1.30      1.93 o 
  -1 -11   7        0.37       -1.88      2.17 o 
   0 -11   7        0.50        1.10      0.89 o 
   1 -11   7        0.14        0.94      0.93 o 
  -3 -10   7        0.38        0.54      1.45 o 
  -2 -10   7        6.09        6.18      1.30 o 
  -1 -10   7        1.07        1.33      0.93 o 
   0 -10   7        0.11        0.65      1.49 o 
   1 -10   7        1.03        1.14      0.92 o 
   2 -10   7        0.28       -0.35      1.01 o 
  -4  -9   7        0.01       -3.23      2.49 o 
  -3  -9   7        0.50       -1.04      1.43 o 
  -2  -9   7        4.94        2.69      0.80 o 
  -1  -9   7        1.28        1.51      1.43 o 
   0  -9   7        1.16       -0.37      1.86 o 
   1  -9   7        1.80        0.50      0.88 o 
   2  -9   7        1.10        1.30      1.06 o 
   3  -9   7        0.89       -1.78      5.16 o 
  -4  -8   7        0.00       -0.50      2.11 o 
  -3  -8   7        1.50        2.70      1.37 o 
  -2  -8   7       10.77        7.35      0.71 o 
  -1  -8   7       34.68       35.95      1.07 o 
   0  -8   7       17.76       18.53      1.11 o 
   1  -8   7       30.81       34.60      1.73 o 
   2  -8   7       21.14       18.89      2.61 o 
   3  -8   7        0.16        0.45      1.25 o 
  -4  -7   7        1.46        0.12      1.24 o 
  -3  -7   7        4.57        5.22      1.37 o 
  -2  -7   7        5.06        4.80      0.60 o 
  -1  -7   7        1.53        1.95      0.50 o 
   0  -7   7       19.09       22.56      0.99 o 
   1  -7   7        9.34        6.53      1.12 o 
   2  -7   7       77.29       87.49      2.84 o 
   3  -7   7        2.16        2.45      0.67 o 
   4  -7   7        2.89        3.44      1.84 o 
  -4  -6   7        2.67        4.97      1.86 o 
  -3  -6   7       10.22        9.32      1.37 o 
  -2  -6   7        0.95        0.60      0.41 o 
  -1  -6   7        7.42        6.25      0.56 o 
   0  -6   7        0.42        0.34      0.34 o 
   1  -6   7        1.96        1.06      0.53 o 
   2  -6   7       79.91       83.29      2.56 o 
   3  -6   7        8.00        9.05      0.75 o 
   4  -6   7        1.23        0.57      1.04 o 
  -5  -5   7        0.51       -1.12      2.11 o 
  -4  -5   7        0.59        0.75      1.74 o 
  -3  -5   7       95.96      101.29      4.83 o 
  -2  -5   7       17.46       17.79      0.70 o 
  -1  -5   7        1.82        1.78      0.43 o 
   0  -5   7       20.07       24.37      0.82 o 
   1  -5   7        0.22       -0.19      0.53 o 
   2  -5   7       71.16       71.26      3.73 o 
   3  -5   7       27.50       31.45      1.80 o 
   4  -5   7        4.83        4.64      2.17 o 
   5  -5   7        0.35       -0.48      1.99 o 
  -5  -4   7        0.00        2.73      2.11 o 
  -4  -4   7        0.02       -0.25      1.24 o 
  -3  -4   7      174.11      191.02      5.91 o 
  -2  -4   7       48.13       40.14      1.68 o 
  -1  -4   7       66.29       69.03      1.74 o 
   0  -4   7       41.67       45.77      1.18 o 
   1  -4   7        8.12        7.85      0.99 o 
   2  -4   7        2.02        1.05      0.48 o 
   3  -4   7       21.33       22.52      0.90 o 
   4  -4   7        7.61        6.77      1.12 o 
   5  -4   7        0.29        1.29      1.93 o 
  -5  -3   7        0.03        0.99      1.62 o 
  -4  -3   7        3.97        2.49      1.49 o 
  -3  -3   7      112.15      107.27      5.34 o 
  -2  -3   7        1.48        1.94      0.26 o 
  -1  -3   7       90.19       83.19      1.68 o 
   0  -3   7      178.03      196.61      4.04 o 
   1  -3   7       10.56        9.29      0.57 o 
   2  -3   7        2.09        2.58      0.39 o 
   3  -3   7       57.46       59.66      5.28 o 
   4  -3   7       10.45       11.88      1.93 o 
   5  -3   7        0.19        0.82      1.45 o 
  -5  -2   7        1.13        0.62      1.37 o 
  -4  -2   7        9.32        7.21      1.62 o 
  -3  -2   7        0.09        0.35      0.45 o 
  -2  -2   7        2.55        2.54      0.45 o 
  -1  -2   7        3.81        3.94      0.35 o 
   0  -2   7       17.38       17.96      1.12 o 
   1  -2   7        0.42        0.06      0.26 o 
   2  -2   7      112.05      123.24      2.57 o 
   3  -2   7        0.16       -0.27      0.31 o 
   4  -2   7       89.59       90.60      9.63 o 
   5  -2   7        1.48       -0.08      1.15 o 
  -5  -1   7        0.93       -2.11      1.49 o 
  -4  -1   7       16.55       18.39      2.12 o 
  -3  -1   7        1.78        1.65      0.45 o 
  -2  -1   7       20.46       20.86      1.06 o 
  -1  -1   7        5.02        4.53      0.50 o 
   0  -1   7      130.62      132.40      3.15 o 
   1  -1   7      162.95      162.28      8.20 o 
   2  -1   7       64.15       57.86      1.30 o 
   3  -1   7       39.04       34.62      1.04 o 
   4  -1   7        1.36        2.36      0.60 o 
   5  -1   7        0.26       -0.80      0.87 o 
  -5   0   7        1.77       -0.12      1.12 o 
  -4   0   7        6.70        6.84      1.49 o 
  -3   0   7        3.84        3.34      0.39 o 
  -2   0   7        1.67        2.31      0.64 o 
  -1   0   7        8.23        8.62      0.75 o 
   0   0   7        3.89        3.51      0.39 o 
   1   0   7       10.45        8.37      0.62 o 
   2   0   7       74.47       76.01      1.99 o 
   3   0   7       11.39       10.98      1.37 o 
   4   0   7        7.63        7.49      0.93 o 
   5   0   7        6.37        4.51      1.10 o 
  -5   1   7        0.02        0.75      2.11 o 
  -4   1   7        2.26        2.76      0.70 o 
  -3   1   7        0.42        0.45      0.41 o 
  -2   1   7       45.26       48.97      2.06 o 
  -1   1   7       36.01       39.29      1.51 o 
   0   1   7       93.22      113.71      3.01 o 
   1   1   7       40.51       35.97      1.04 o 
   2   1   7       61.54       66.24      1.48 o 
   3   1   7        1.63        2.03      0.41 o 
   4   1   7        1.08        1.06      0.57 o 
   5   1   7        8.51        7.00      2.86 o 
   6   1   7        0.01        5.22      1.86 o 
  -5   2   7        0.02       -2.11      1.86 o 
  -4   2   7        0.00        0.52      0.69 o 
  -3   2   7        0.00       -0.50      0.44 o 
  -2   2   7       13.37       11.40      0.75 o 
  -1   2   7      105.64      106.51      6.34 o 
   0   2   7       20.53       17.98      0.71 o 
   1   2   7      257.79      252.57      5.44 o 
   2   2   7       26.28       21.84      0.82 o 
   3   2   7        1.50        1.86      0.39 o 
   4   2   7        9.07        8.71      0.99 o 
   5   2   7        6.49        4.43      1.10 o 
   6   2   7        3.41        1.99      1.24 o 
  -4   3   7        0.43       -0.09      0.65 o 
  -3   3   7        2.07        1.30      0.62 o 
  -2   3   7        1.71        0.78      0.48 o 
  -1   3   7        4.47        5.29      0.62 o 
   0   3   7       14.39       16.92      1.18 o 
   1   3   7       21.69       24.37      1.18 o 
   2   3   7       13.09       10.81      0.53 o 
   3   3   7        0.22       -0.18      0.43 o 
   4   3   7        2.29        1.33      0.75 o 
   5   3   7        2.12        0.81      0.75 o 
   6   3   7        5.58        3.48      1.62 o 
  -4   4   7        1.83        1.35      0.89 o 
  -3   4   7       27.99       27.54      1.33 o 
  -2   4   7        2.40        1.62      0.41 o 
  -1   4   7        1.35        1.19      0.68 o 
   0   4   7      243.40      313.39      6.44 o 
   1   4   7       21.03       17.48      0.99 o 
   2   4   7       12.63       12.45      0.93 o 
   3   4   7        0.72        1.08      0.43 o 
   4   4   7       13.11       12.74      0.83 o 
   5   4   7        1.05        0.51      0.65 o 
   6   4   7        1.15        1.49      1.24 o 
  -4   5   7        0.11       -1.43      0.95 o 
  -3   5   7       20.92       23.77      1.55 o 
  -2   5   7       14.40       13.19      0.87 o 
  -1   5   7      107.42      110.32      3.04 o 
   0   5   7        3.08        3.11      0.62 o 
   1   5   7      727.50      805.58     17.27 o 
   2   5   7      331.57      323.63      6.47 o 
   3   5   7        8.17        8.53      0.62 o 
   4   5   7       84.43       85.36      5.53 o 
   5   5   7        8.85        8.37      0.78 o 
   6   5   7        1.00        3.11      1.49 o 
  -4   6   7        0.01        2.24      1.62 o 
  -3   6   7       11.39       12.04      1.05 o 
  -2   6   7        7.18        7.08      0.90 o 
  -1   6   7      107.31       99.94      2.63 o 
   0   6   7        0.50        0.52      0.39 o 
   1   6   7        0.16        0.50      0.41 o 
   2   6   7       27.75       29.28      1.06 o 
   3   6   7        3.58        3.11      0.53 o 
   4   6   7      167.01      166.87     21.50 o 
   5   6   7        5.07        5.41      1.01 o 
  -3   7   7        0.09       -0.12      0.65 o 
  -2   7   7      156.43      154.43      7.02 o 
  -1   7   7        3.40        4.31      1.18 o 
   0   7   7        0.16       -0.02      0.43 o 
   1   7   7       14.56       11.93      0.66 o 
   2   7   7        8.70        8.06      1.62 o 
   3   7   7       57.91       61.47      1.87 o 
   4   7   7      178.47      153.45      4.34 o 
   5   7   7        2.14        0.96      1.01 o 
  -3   8   7        0.08       -0.06      1.22 o 
  -2   8   7        1.29        0.27      1.55 o 
  -1   8   7      289.78      329.84     22.81 o 
   0   8   7       25.35       27.85      2.30 o 
   1   8   7        5.42        3.54      0.99 o 
   2   8   7        6.68        6.77      0.70 o 
   3   8   7       62.49       64.80      2.48 o 
   4   8   7       11.34        9.82      0.89 o 
   5   8   7        0.04        0.12      1.01 o 
  -3   9   7        0.03       -0.58      1.16 o 
  -2   9   7        0.32        0.64      1.86 o 
  -1   9   7       53.66       61.95      3.40 o 
   0   9   7        2.23        3.09      1.49 o 
   1   9   7        8.94       16.63      2.27 o 
   2   9   7       12.21       13.43      2.80 o 
   3   9   7       24.59       24.03      4.10 o 
   4   9   7        0.12        2.79      3.11 o 
   5   9   7        0.90        0.47      1.12 o 
  -2  10   7        1.50       -1.07      1.49 o 
  -1  10   7       12.22       10.38      1.99 o 
   0  10   7       15.78       12.18      2.61 o 
   1  10   7       32.75       36.81      2.05 o 
   2  10   7       19.23       20.62      2.73 o 
   3  10   7        8.76        7.82      1.47 o 
   4  10   7        0.00       -0.53      0.92 o 
  -2  11   7        3.17        1.80      1.58 o 
  -1  11   7        3.14        2.05      1.50 o 
   0  11   7        0.51        0.06      2.05 o 
   1  11   7        3.24        1.69      1.80 o 
   2  11   7        0.41        2.21      1.27 o 
   3  11   7        5.60        6.36      1.49 o 
   4  11   7        0.14        1.49      2.05 o 
  -1  12   7        0.72        2.27      1.43 o 
   0  12   7        5.74        9.41      4.41 o 
   1  12   7        1.57        0.73      1.80 o 
   2  12   7        6.15        5.79      1.10 o 
   3  12   7        0.12       -0.85      1.01 o 
   0  13   7        0.08        0.03      1.85 o 
   1  13   7        0.04        3.98      2.98 o 
   2  13   7        0.42        0.63      1.40 o 
  -2 -11   8        1.17        4.25      2.07 o 
  -1 -11   8        0.32        0.63      1.63 o 
   0 -11   8        0.05        0.48      1.72 o 
   1 -11   8        1.45        0.16      2.36 o 
  -3 -10   8        0.11        0.93      2.55 o 
  -2 -10   8        1.88       -1.86      2.36 o 
  -1 -10   8        0.17        0.97      1.17 o 
   0 -10   8        3.63        4.89      0.99 o 
   1 -10   8        1.14        1.27      1.03 o 
   2 -10   8        5.70        6.24      1.32 o 
  -3  -9   8        0.01       -0.42      1.27 o 
  -2  -9   8        0.16       -0.99      0.83 o 
  -1  -9   8        0.00       -0.12      0.87 o 
   0  -9   8        0.35        0.08      0.64 o 
   1  -9   8        0.04       -0.73      1.74 o 
   2  -9   8        9.05       10.20      1.13 o 
   3  -9   8        0.09       -1.37      1.35 o 
  -4  -8   8        2.40        5.22      2.98 o 
  -3  -8   8        0.02        1.00      1.25 o 
  -2  -8   8        2.13        2.59      0.64 o 
  -1  -8   8        0.10        0.18      0.25 o 
   0  -8   8        5.47        6.45      0.80 o 
   1  -8   8       27.04       28.65      2.36 o 
   2  -8   8       17.66       17.38      3.29 o 
   3  -8   8        0.06       -0.50      1.39 o 
  -4  -7   8        1.85        0.37      1.49 o 
  -3  -7   8        0.08       -1.24      1.62 o 
  -2  -7   8        0.29       -0.63      0.53 o 
  -1  -7   8        0.44        0.48      0.43 o 
   0  -7   8        3.71        3.25      0.56 o 
   1  -7   8       40.23       44.49      2.20 o 
   2  -7   8       77.88       79.37      3.85 o 
   3  -7   8        0.85        0.54      0.64 o 
   4  -7   8        0.54       -1.07      2.67 o 
  -4  -6   8        0.09       -1.37      1.74 o 
  -3  -6   8        0.01        0.37      0.87 o 
  -2  -6   8        0.00        0.57      0.75 o 
  -1  -6   8        0.27        0.33      0.51 o 
   0  -6   8        0.87        0.30      0.47 o 
   1  -6   8        9.79        9.90      0.81 o 
   2  -6   8      446.23      540.95     14.71 o 
   3  -6   8        0.47       -0.25      0.57 o 
   4  -6   8        2.17        1.89      1.13 o 
  -4  -5   8        3.37        1.86      1.62 o 
  -3  -5   8       23.49       22.99      1.63 o 
  -2  -5   8       20.73       21.00      1.38 o 
  -1  -5   8        0.35        0.37      0.50 o 
   0  -5   8        0.06        0.11      0.34 o 
   1  -5   8       15.24       13.13      0.99 o 
   2  -5   8       28.36       29.38      1.33 o 
   3  -5   8        0.00       -1.51      2.11 o 
   4  -5   8       15.46       15.53      1.43 o 
  -4  -4   8        6.48        5.47      1.86 o 
  -3  -4   8        0.96        0.87      0.99 o 
  -2  -4   8       47.20       42.40      1.62 o 
  -1  -4   8        0.08       -0.32      0.31 o 
   0  -4   8       37.67       41.47      1.17 o 
   1  -4   8       51.18       50.41      1.34 o 
   2  -4   8      167.35      172.15      4.29 o 
   3  -4   8        6.91        5.76      0.64 o 
   4  -4   8        3.16        1.49      1.62 o 
   5  -4   8        3.47        6.42      2.11 o 
  -5  -3   8        0.83       -0.62      2.24 o 
  -4  -3   8        0.00       -0.87      1.12 o 
  -3  -3   8        3.05        1.37      0.75 o 
  -2  -3   8       17.52       15.60      0.61 o 
  -1  -3   8       11.46       10.81      0.45 o 
   0  -3   8      528.19      632.21     14.25 o 
   1  -3   8      120.25      129.53      3.04 o 
   2  -3   8        0.45        0.23      0.56 o 
   3  -3   8       85.63       85.80      2.32 o 
   4  -3   8        6.92        9.04      1.64 o 
   5  -3   8        0.12        2.49      2.49 o 
  -5  -2   8        0.28        1.62      1.62 o 
  -4  -2   8        0.04       -0.37      1.24 o 
  -3  -2   8        3.30        1.99      0.62 o 
  -2  -2   8       13.48       12.85      0.60 o 
  -1  -2   8        0.02       -0.06      0.43 o 
   0  -2   8       80.05       91.15      2.13 o 
   1  -2   8      119.16      119.67      2.73 o 
   2  -2   8       41.31       42.69      1.46 o 
   3  -2   8        4.36        3.67      0.68 o 
   4  -2   8       12.30       12.72      1.37 o 
   5  -2   8        0.03        0.92      1.24 o 
  -5  -1   8        1.19        0.37      1.74 o 
  -4  -1   8        0.19        4.23      1.62 o 
  -3  -1   8        0.39        0.53      0.31 o 
  -2  -1   8        0.32        0.87      0.35 o 
  -1  -1   8        2.95        2.90      0.56 o 
   0  -1   8       47.71       46.23      1.21 o 
   1  -1   8      241.92      253.98      5.23 o 
   2  -1   8       70.26       69.67      1.57 o 
   3  -1   8       40.03       37.91      1.09 o 
   4  -1   8        1.78        1.33      0.68 o 
   5  -1   8        2.31        4.27      2.61 o 
  -5   0   8        1.23       -1.74      1.49 o 
  -4   0   8        2.01        1.24      1.49 o 
  -3   0   8        8.32        8.15      0.57 o 
  -2   0   8        3.96        4.46      0.48 o 
  -1   0   8       96.20      106.35      2.51 o 
   0   0   8        4.73        4.92      0.39 o 
   1   0   8       31.05       30.83      2.11 o 
   2   0   8        0.89        0.36      0.31 o 
   3   0   8       24.72       23.36      0.88 o 
   4   0   8        0.76        0.12      0.62 o 
   5   0   8        8.73        7.27      0.96 o 
  -4   1   8        6.72        7.00      0.87 o 
  -3   1   8        0.29       -0.03      0.43 o 
  -2   1   8       36.13       43.83      1.82 o 
  -1   1   8       29.34       36.48      2.86 o 
   0   1   8        7.02        6.61      0.57 o 
   1   1   8       75.73       73.77      1.81 o 
   2   1   8       97.56      113.72      2.42 o 
   3   1   8        0.26        0.50      0.43 o 
   4   1   8        8.41        5.27      0.87 o 
   5   1   8        0.01       -0.31      0.99 o 
  -4   2   8        5.60        4.48      0.83 o 
  -3   2   8        3.54        2.68      0.57 o 
  -2   2   8       11.15       11.03      0.85 o 
  -1   2   8        4.58        3.59      0.57 o 
   0   2   8      363.56      425.43      9.23 o 
   1   2   8       27.13       26.30      0.92 o 
   2   2   8       13.19       11.88      0.57 o 
   3   2   8        1.91        2.42      0.48 o 
   4   2   8        0.07        0.25      0.87 o 
   5   2   8        7.29        7.61      1.17 o 
   6   2   8        0.74        0.99      1.62 o 
  -4   3   8        2.87        3.23      1.49 o 
  -3   3   8        1.49        2.79      0.66 o 
  -2   3   8        2.49        2.71      0.81 o 
  -1   3   8        0.00       -0.72      0.48 o 
   0   3   8      584.60      700.08     16.45 o 
   1   3   8      221.48      208.53      5.09 o 
   2   3   8       37.13       41.89      1.80 o 
   3   3   8       29.69       25.72      1.21 o 
   4   3   8        5.89        5.93      0.58 o 
   5   3   8       10.40        9.08      3.29 o 
   6   3   8        0.05        1.37      1.99 o 
  -4   4   8        1.95        1.94      1.01 o 
  -3   4   8        2.11        1.68      0.70 o 
  -2   4   8        0.47        0.37      0.62 o 
  -1   4   8        1.93        1.32      0.50 o 
   0   4   8        0.38        0.47      0.39 o 
   1   4   8       14.49       14.35      1.49 o 
   2   4   8        6.16        6.92      0.75 o 
   3   4   8        0.48        0.21      0.48 o 
   4   4   8       22.27       19.26      2.17 o 
   5   4   8        1.99        1.69      0.83 o 
  -4   5   8        1.01        0.06      1.18 o 
  -3   5   8        1.79        1.43      0.62 o 
  -2   5   8        6.81        7.74      0.71 o 
  -1   5   8      129.60      116.28      3.47 o 
   0   5   8      105.59      129.39      3.21 o 
   1   5   8        4.88        5.08      0.48 o 
   2   5   8        7.25        9.87      2.17 o 
   3   5   8       59.93       54.79      1.99 o 
   4   5   8       34.24       34.94      6.40 o 
   5   5   8        0.52       -0.03      2.11 o 
  -4   6   8        0.05       -1.24      1.62 o 
  -3   6   8        6.91        8.11      1.19 o 
  -2   6   8      216.34      238.46     14.48 o 
  -1   6   8      146.42      156.74      4.79 o 
   0   6   8        2.65        2.25      0.53 o 
   1   6   8        6.61        6.96      0.70 o 
   2   6   8       10.17        9.35      0.69 o 
   3   6   8      207.11      222.76      6.65 o 
   4   6   8       75.66       74.85      2.47 o 
   5   6   8       10.30        8.47      1.62 o 
  -3   7   8        3.72        2.78      0.85 o 
  -2   7   8       11.56       10.84      3.17 o 
  -1   7   8       40.98       42.71      1.78 o 
   0   7   8       31.59       32.01      1.30 o 
   1   7   8        3.21        2.59      0.60 o 
   2   7   8        2.22        0.81      0.51 o 
   3   7   8        7.32        8.92      1.49 o 
   4   7   8       22.18       23.68      3.42 o 
   5   7   8        1.17        1.49      1.37 o 
  -3   8   8        0.03       -0.26      1.25 o 
  -2   8   8       10.63       10.52      1.67 o 
  -1   8   8        6.16        6.39      0.70 o 
   0   8   8        2.41        3.11      0.75 o 
   1   8   8        5.94        6.22      0.92 o 
   2   8   8        1.16        0.49      0.65 o 
   3   8   8       26.76       24.96      3.11 o 
   4   8   8        1.82        3.33      1.54 o 
   5   8   8        3.40        3.23      1.62 o 
  -2   9   8        3.66        5.99      2.86 o 
  -1   9   8        9.44        8.27      1.58 o 
   0   9   8        1.75        0.99      0.58 o 
   1   9   8        3.47        4.11      0.87 o 
   2   9   8       21.04       17.01      1.31 o 
   3   9   8        0.01       -1.19      0.92 o 
   4   9   8        0.53        0.52      0.95 o 
   5   9   8        0.36        0.01      1.74 o 
  -2  10   8        1.47        2.49      1.49 o 
  -1  10   8        4.42        3.88      1.36 o 
   0  10   8        3.02        2.87      1.16 o 
   1  10   8       31.45       30.06      2.27 o 
   2  10   8       65.40       65.26      4.13 o 
   3  10   8        7.07        6.41      2.30 o 
   4  10   8        0.03        1.41      1.31 o 
  -1  11   8        0.21        1.86      1.86 o 
   0  11   8        1.86        4.69      1.37 o 
   1  11   8        2.91        3.23      1.12 o 
   2  11   8       10.93       10.40      1.55 o 
   3  11   8        2.92        0.35      2.30 o 
   4  11   8        1.98        1.36      1.32 o 
   0  12   8        0.04        1.18      1.68 o 
   1  12   8        1.98        2.81      1.85 o 
   2  12   8        0.18       -0.07      1.12 o 
   3  12   8        6.85        5.52      2.67 o 
   1  13   8        1.99        4.06      3.04 o 
   2  13   8        0.45        0.30      1.24 o 
   0 -11   9        1.38        2.24      1.58 o 
  -2 -10   9        0.95       -1.33      1.28 o 
  -1 -10   9        0.61        1.58      1.68 o 
   0 -10   9        6.39       10.24      1.93 o 
   1 -10   9        0.87        0.81      1.01 o 
  -3  -9   9        0.13        3.60      3.11 o 
  -2  -9   9        0.76        0.57      1.93 o 
  -1  -9   9        0.37        0.31      1.01 o 
   0  -9   9        0.55        2.92      1.06 o 
   1  -9   9        8.63        7.37      1.24 o 
   2  -9   9        0.16       -1.77      1.18 o 
  -3  -8   9        0.37        1.12      3.73 o 
  -2  -8   9        0.46        0.50      0.83 o 
  -1  -8   9        0.03        1.02      0.65 o 
   0  -8   9        0.00       -0.04      1.12 o 
   1  -8   9       14.65       15.48      1.55 o 
   2  -8   9        0.25        0.52      0.87 o 
   3  -8   9        0.04        1.59      1.17 o 
  -4  -7   9        6.51        5.10      3.85 o 
  -3  -7   9        2.06        1.12      3.23 o 
  -2  -7   9        0.31        0.06      0.87 o 
  -1  -7   9        0.15        2.21      0.92 o 
   0  -7   9        0.61        0.33      0.45 o 
   1  -7   9       45.56       55.14      4.35 o 
   2  -7   9        0.31       -1.10      0.81 o 
   3  -7   9        3.24        3.76      1.20 o 
  -4  -6   9        8.12        6.09      1.99 o 
  -3  -6   9        9.32        6.59      2.49 o 
  -2  -6   9        0.49        1.49      0.99 o 
  -1  -6   9        0.00        0.04      0.62 o 
   0  -6   9        0.01       -0.21      0.43 o 
   1  -6   9        8.40       10.27      0.96 o 
   2  -6   9       14.69       14.09      1.19 o 
   3  -6   9       29.90       30.27      2.05 o 
   4  -6   9        0.23        1.17      1.29 o 
  -4  -5   9        7.42        6.96      1.99 o 
  -3  -5   9       12.59       11.43      1.99 o 
  -2  -5   9       22.54       21.85      1.46 o 
  -1  -5   9        9.78        8.79      0.47 o 
   0  -5   9        0.11       -0.11      0.34 o 
   1  -5   9       26.19       25.03      1.03 o 
   2  -5   9        4.49        3.44      1.06 o 
   3  -5   9       42.52       49.34      2.14 o 
   4  -5   9        0.04       -0.49      1.43 o 
  -4  -4   9        1.57        0.12      1.49 o 
  -3  -4   9        0.02        0.12      0.99 o 
  -2  -4   9        1.92        1.62      0.99 o 
  -1  -4   9        5.83        6.86      0.87 o 
   0  -4   9        2.84        3.93      0.45 o 
   1  -4   9        5.88        6.21      0.43 o 
   2  -4   9        6.20        5.37      1.06 o 
   3  -4   9       43.80       44.49      1.78 o 
   4  -4   9        0.02        1.50      1.99 o 
  -4  -3   9        1.29        0.99      1.37 o 
  -3  -3   9       11.54       11.31      1.25 o 
  -2  -3   9        0.08       -0.53      0.35 o 
  -1  -3   9       13.29       10.28      0.66 o 
   0  -3   9       45.30       50.42      1.86 o 
   1  -3   9        0.01        0.12      0.50 o 
   2  -3   9      128.79      119.71      5.47 o 
   3  -3   9        1.57        2.38      0.53 o 
   4  -3   9        0.25        1.45      1.16 o 
   5  -3   9        1.83        0.53      0.91 o 
  -4  -2   9        0.06       -0.87      1.62 o 
  -3  -2   9        0.53        1.62      1.12 o 
  -2  -2   9        0.36        0.57      0.62 o 
  -1  -2   9        2.23        2.70      0.39 o 
   0  -2   9      111.10      123.77      4.60 o 
   1  -2   9       22.88       20.02      1.06 o 
   2  -2   9       28.79       27.47      0.89 o 
   3  -2   9       27.81       29.04      1.03 o 
   4  -2   9        2.23        1.04      0.99 o 
   5  -2   9        0.05        1.86      1.39 o 
  -4  -1   9        1.14       -0.12      1.74 o 
  -3  -1   9        2.74        3.15      0.50 o 
  -2  -1   9        1.90        1.96      0.48 o 
  -1  -1   9        2.20        2.11      0.68 o 
   0  -1   9      181.31      217.36      4.70 o 
   1  -1   9       15.19       18.58      0.80 o 
   2  -1   9       19.65       18.31      0.84 o 
   3  -1   9        4.73        6.41      0.93 o 
   4  -1   9       15.70       15.22      3.29 o 
   5  -1   9        0.24        1.43      1.28 o 
  -4   0   9        0.12        0.25      1.24 o 
  -3   0   9        1.47        0.71      0.37 o 
  -2   0   9        5.03        4.73      0.62 o 
  -1   0   9       13.48       13.30      0.81 o 
   0   0   9       36.97       39.17      1.08 o 
   1   0   9       17.62       19.66      1.49 o 
   2   0   9       12.09       10.13      0.66 o 
   3   0   9       64.66       64.82      2.24 o 
   4   0   9       20.01       13.16      5.34 o 
   5   0   9        3.52        0.75      1.37 o 
  -4   1   9        0.00        0.87      2.24 o 
  -3   1   9        0.14        0.33      0.62 o 
  -2   1   9        0.53        0.73      0.78 o 
  -1   1   9       17.40       17.89      2.98 o 
   0   1   9       64.56       69.62      1.92 o 
   1   1   9        4.80        4.77      0.37 o 
   2   1   9        7.02        6.16      0.57 o 
   3   1   9        0.63        0.21      0.81 o 
   4   1   9        1.20        0.24      0.57 o 
   5   1   9        9.54        7.12      1.24 o 
  -4   2   9        0.38        1.49      2.36 o 
  -3   2   9        0.99        0.87      0.62 o 
  -2   2   9        0.46       -0.43      1.12 o 
  -1   2   9      214.87      233.92      8.95 o 
   0   2   9       28.05       28.21      1.25 o 
   1   2   9        1.32        1.29      0.30 o 
   2   2   9       12.17       12.75      0.69 o 
   3   2   9        0.27        0.78      0.48 o 
   4   2   9        3.06        2.91      0.66 o 
   5   2   9        7.72        9.10      2.11 o 
  -4   3   9        0.15       -1.21      0.80 o 
  -3   3   9        2.54        2.90      1.24 o 
  -2   3   9        3.01        4.33      0.71 o 
  -1   3   9       14.48       14.38      1.74 o 
   0   3   9      316.31      390.79      8.86 o 
   1   3   9      149.02      149.62      5.41 o 
   2   3   9       12.67       12.60      0.87 o 
   3   3   9       22.33       17.87      1.11 o 
   4   3   9       21.69       21.42      3.67 o 
   5   3   9        0.06       -0.87      1.03 o 
  -4   4   9        0.72       -0.87      1.12 o 
  -3   4   9        0.05        0.87      0.99 o 
  -2   4   9       27.60       29.30      2.73 o 
  -1   4   9       79.07       79.32      2.42 o 
   0   4   9        8.16        9.29      0.66 o 
   1   4   9       14.97       12.05      2.11 o 
   2   4   9       33.20       32.36      1.12 o 
   3   4   9      257.97      265.74     13.86 o 
   4   4   9        7.37        7.59      2.36 o 
   5   4   9        0.06       -1.08      1.49 o 
  -4   5   9        0.08        0.98      0.95 o 
  -3   5   9       29.35       29.13      1.76 o 
  -2   5   9       86.69       96.14      3.56 o 
  -1   5   9        0.76        1.07      0.62 o 
   0   5   9       27.21       25.82      1.12 o 
   1   5   9       10.52        9.91      0.72 o 
   2   5   9      166.61      165.72      3.92 o 
   3   5   9      160.49      158.41      5.03 o 
   4   5   9       29.04       27.64      1.58 o 
   5   5   9        0.73        3.62      1.10 o 
  -3   6   9        0.53        2.55      1.10 o 
  -2   6   9      182.34      214.28      6.90 o 
  -1   6   9       58.06       53.24      2.58 o 
   0   6   9        2.55        3.71      1.30 o 
   1   6   9        8.11        9.56      0.87 o 
   2   6   9       43.17       42.44      1.86 o 
   3   6   9        7.54        6.61      0.99 o 
   4   6   9       22.33       21.61      1.46 o 
   5   6   9        3.15        3.84      1.13 o 
  -3   7   9        1.24        1.13      1.04 o 
  -2   7   9       58.88       71.22      3.41 o 
  -1   7   9       20.82       20.16      1.65 o 
   0   7   9        2.27        3.06      0.64 o 
   1   7   9        7.80        6.23      0.71 o 
   2   7   9        1.36        1.00      1.06 o 
   3   7   9       38.43       47.81      4.85 o 
   4   7   9        7.45        7.93      2.42 o 
   5   7   9        0.06        0.96      1.27 o 
  -3   8   9        1.87        0.84      1.72 o 
  -2   8   9       25.80       24.24      2.36 o 
  -1   8   9       32.86       30.32      2.13 o 
   0   8   9       73.67       74.82      4.17 o 
   1   8   9       33.00       32.17      1.86 o 
   2   8   9        2.45        3.08      0.83 o 
   3   8   9        2.57        2.94      0.99 o 
   4   8   9       28.84       32.32      2.24 o 
   5   8   9        2.79        3.49      3.11 o 
  -2   9   9        5.93        5.53      1.76 o 
  -1   9   9        2.04        0.27      1.37 o 
   0   9   9        0.11       -0.62      0.75 o 
   1   9   9        4.55        2.93      0.80 o 
   2   9   9        9.95       11.24      1.74 o 
   3   9   9        1.56        2.36      1.55 o 
   4   9   9        3.79        7.97      1.40 o 
   5   9   9        0.05        1.43      1.41 o 
  -2  10   9        0.03        0.87      1.49 o 
  -1  10   9        4.80        7.76      1.75 o 
   0  10   9        5.73        7.31      1.67 o 
   1  10   9        4.86        5.04      0.87 o 
   2  10   9        9.41        9.38      1.30 o 
   3  10   9        0.62        0.33      1.01 o 
   4  10   9        0.06        1.22      1.62 o 
  -1  11   9        2.58       -0.04      2.00 o 
   0  11   9        4.14        1.67      1.99 o 
   1  11   9        4.10        3.01      1.18 o 
   2  11   9        6.83        5.57      1.49 o 
   3  11   9        0.65        0.86      2.86 o 
   4  11   9        1.62        3.22      1.80 o 
   0  12   9        1.88        3.59      2.12 o 
   1  12   9        0.55        1.83      2.09 o 
   2  12   9        0.84       -1.47      4.23 o 
   3  12   9        0.17        1.13      1.66 o 
  -1 -10  10        0.74        0.31      1.93 o 
   0 -10  10        2.10        1.69      1.27 o 
   1 -10  10        4.75        3.72      1.13 o 
  -2  -9  10        0.00        0.35      1.75 o 
  -1  -9  10        1.50        1.74      1.13 o 
   0  -9  10       12.80       14.57      1.29 o 
   1  -9  10       22.00       20.85      1.79 o 
   2  -9  10        0.06       -0.39      0.93 o 
  -3  -8  10        0.18       -3.60      2.98 o 
  -2  -8  10        0.06        0.23      1.40 o 
  -1  -8  10        0.02        0.30      0.78 o 
   0  -8  10        2.28        2.87      2.42 o 
   1  -8  10       71.34       78.50      8.82 o 
   2  -8  10        0.16        0.12      0.70 o 
   3  -8  10        0.00        1.33      1.49 o 
  -3  -7  10        0.06       -1.37      2.11 o 
  -2  -7  10        0.68        1.10      0.99 o 
  -1  -7  10        0.07        0.09      0.73 o 
   0  -7  10        1.77        1.49      0.62 o 
   1  -7  10       25.69       29.40      1.48 o 
   2  -7  10        3.95        2.87      0.92 o 
   3  -7  10        3.06        1.74      1.43 o 
  -3  -6  10        2.57        3.23      1.86 o 
  -2  -6  10        2.10        1.19      0.83 o 
  -1  -6  10       13.95       12.65      1.49 o 
   0  -6  10        2.02        1.64      0.45 o 
   1  -6  10       36.97       46.30      3.73 o 
   2  -6  10       39.24       36.97      3.04 o 
   3  -6  10        1.31        1.70      0.93 o 
   4  -6  10        1.87        3.06      1.60 o 
  -4  -5  10        5.05        5.47      1.62 o 
  -3  -5  10        0.00        0.62      1.12 o 
  -2  -5  10        0.19        1.56      0.93 o 
  -1  -5  10       49.25       42.02      1.43 o 
   0  -5  10        6.48        7.12      0.81 o 
   1  -5  10        1.63        0.54      0.57 o 
   2  -5  10       20.25       22.30      2.36 o 
   3  -5  10        0.41        0.80      0.68 o 
   4  -5  10        0.04       -1.85      1.35 o 
  -4  -4  10        2.07       -1.37      1.49 o 
  -3  -4  10        1.20        1.37      0.87 o 
  -2  -4  10        4.45        5.48      0.79 o 
  -1  -4  10        7.41        7.34      0.59 o 
   0  -4  10        9.12        9.55      0.87 o 
   1  -4  10       12.87       12.23      1.62 o 
   2  -4  10        0.64        0.57      0.81 o 
   3  -4  10        7.46        9.26      1.07 o 
   4  -4  10        0.85        0.87      1.45 o 
  -4  -3  10        0.16       -1.74      1.62 o 
  -3  -3  10        1.08       -0.75      1.12 o 
  -2  -3  10        9.37        8.32      0.99 o 
  -1  -3  10        5.50        4.71      0.51 o 
   0  -3  10       56.88       62.03      1.81 o 
   1  -3  10        4.25        4.73      1.12 o 
   2  -3  10        0.77        1.68      0.99 o 
   3  -3  10        0.01        0.25      0.62 o 
   4  -3  10        0.61       -0.07      0.93 o 
   5  -3  10        9.36        8.34      1.62 o 
  -4  -2  10        0.21        0.87      1.74 o 
  -3  -2  10        0.63       -0.29      0.68 o 
  -2  -2  10        2.19        1.41      0.50 o 
  -1  -2  10        0.10       -0.19      0.35 o 
   0  -2  10        2.20        2.46      0.56 o 
   1  -2  10        6.41        6.73      0.60 o 
   2  -2  10        8.31        7.54      0.71 o 
   3  -2  10        2.04        1.68      0.57 o 
   4  -2  10        8.55        8.64      1.43 o 
   5  -2  10        0.07        1.12      1.45 o 
  -4  -1  10        0.19       -0.75      1.86 o 
  -3  -1  10        0.75        0.31      0.51 o 
  -2  -1  10        7.09        7.07      1.24 o 
  -1  -1  10        0.34        0.75      0.30 o 
   0  -1  10       13.60       15.19      0.80 o 
   1  -1  10       15.36       16.05      0.84 o 
   2  -1  10        4.36        3.79      1.37 o 
   3  -1  10        9.44        7.40      0.99 o 
   4  -1  10        0.09        0.31      0.90 o 
   5  -1  10        0.94        0.71      1.80 o 
  -4   0  10        0.00        2.36      1.74 o 
  -3   0  10        0.00        0.32      0.68 o 
  -2   0  10        4.06        4.11      0.69 o 
  -1   0  10       12.56       14.03      1.86 o 
   0   0  10        0.26        0.67      0.43 o 
   1   0  10       53.66       58.89      2.49 o 
   2   0  10       10.64       10.96      1.49 o 
   3   0  10        0.68        0.20      0.56 o 
   4   0  10       11.48        7.64      1.06 o 
   5   0  10        3.72        3.11      1.24 o 
  -4   1  10        0.21        3.60      2.73 o 
  -3   1  10        0.13       -0.76      0.51 o 
  -2   1  10        7.69        6.21      1.49 o 
  -1   1  10       54.65       59.65      3.29 o 
   0   1  10       17.20       16.56      1.18 o 
   1   1  10       15.30       15.26      0.84 o 
   2   1  10        7.25        4.27      1.30 o 
   3   1  10        0.45        1.55      0.70 o 
   4   1  10       31.82       31.93      8.64 o 
   5   1  10        5.72        6.59      1.12 o 
  -4   2  10        1.42        2.24      2.73 o 
  -3   2  10        0.97        1.08      0.69 o 
  -2   2  10        0.06        0.50      0.62 o 
  -1   2  10        0.87        0.16      0.57 o 
   0   2  10       14.49       13.12      0.81 o 
   1   2  10        4.98        4.18      0.41 o 
   2   2  10       45.31       43.54      1.47 o 
   3   2  10       61.24       52.45      2.41 o 
   4   2  10        1.05       -0.26      0.80 o 
   5   2  10        5.74        7.21      1.37 o 
  -4   3  10        0.27        1.12      2.86 o 
  -3   3  10        1.70        2.67      0.70 o 
  -2   3  10        6.89        5.10      0.87 o 
  -1   3  10       10.69       12.01      1.93 o 
   0   3  10        0.67        0.43      0.65 o 
   1   3  10        8.60        7.77      0.69 o 
   2   3  10       28.56       29.52      1.49 o 
   3   3  10      114.56      116.33      5.35 o 
   4   3  10        2.12        1.67      1.49 o 
   5   3  10        0.01        0.87      1.37 o 
  -4   4  10        1.21        0.99      2.98 o 
  -3   4  10       19.23       20.66      1.50 o 
  -2   4  10        6.53        9.49      0.87 o 
  -1   4  10       31.24       32.00      2.24 o 
   0   4  10       57.67       69.29      2.16 o 
   1   4  10       91.68       89.57      2.88 o 
   2   4  10      307.33      302.67      6.09 o 
   3   4  10      227.02      234.28      8.82 o 
   4   4  10        3.62        3.84      0.90 o 
   5   4  10        4.59        4.96      1.55 o 
  -3   5  10        0.01       -0.17      1.30 o 
  -2   5  10       30.11       30.95      1.66 o 
  -1   5  10        4.29        1.86      0.99 o 
   0   5  10       14.71       18.46      1.06 o 
   1   5  10        5.47        4.97      0.69 o 
   2   5  10        0.01        0.21      0.48 o 
   3   5  10      255.55      272.32      7.46 o 
   4   5  10       12.17       16.20      1.47 o 
   5   5  10        0.03       -1.12      1.30 o 
  -3   6  10        0.07        0.89      0.95 o 
  -2   6  10        0.11        0.79      1.86 o 
  -1   6  10       15.57       11.93      1.50 o 
   0   6  10       35.85       36.69      2.17 o 
   1   6  10        1.74        1.74      0.62 o 
   2   6  10       91.97       92.31      2.99 o 
   3   6  10      132.18      130.70      4.35 o 
   4   6  10        1.65        2.65      0.90 o 
   5   6  10        0.08        2.90      3.54 o 
  -3   7  10        0.09       -1.17      1.62 o 
  -2   7  10       25.35       20.58      3.04 o 
  -1   7  10       14.20       13.17      1.74 o 
   0   7  10        8.45       10.94      1.99 o 
   1   7  10       10.54        6.32      1.99 o 
   2   7  10       20.39       17.98      2.30 o 
   3   7  10        1.51        2.61      1.43 o 
   4   7  10        3.51        3.04      1.34 o 
   5   7  10        0.04        0.63      1.43 o 
  -2   8  10        5.44        5.27      1.32 o 
  -1   8  10        0.01       -1.30      1.80 o 
   0   8  10       27.03       32.53      3.60 o 
   1   8  10       56.30       43.00      2.77 o 
   2   8  10       57.14       49.46      4.04 o 
   3   8  10        0.06        0.63      0.99 o 
   4   8  10        2.24        4.91      2.42 o 
   5   8  10        0.59        0.73      1.55 o 
  -2   9  10        2.59        2.27      1.52 o 
  -1   9  10        4.52        4.17      1.26 o 
   0   9  10        0.89        1.52      0.80 o 
   1   9  10       73.42       67.50      6.28 o 
   2   9  10       19.97       18.21      2.05 o 
   3   9  10        8.34        7.87      1.52 o 
   4   9  10        0.21        0.91      1.57 o 
  -1  10  10        1.70        5.16      2.17 o 
   0  10  10        1.08        0.62      2.11 o 
   1  10  10       10.36       12.86      2.11 o 
   2  10  10        4.30        2.76      1.03 o 
   3  10  10        0.70        1.44      1.80 o 
   4  10  10        0.04        2.55      3.79 o 
   0  11  10        0.01       -2.99      2.05 o 
   1  11  10        0.33       -3.17      2.11 o 
   2  11  10        0.04       -1.47      1.54 o 
   3  11  10        1.07        0.79      1.52 o 
   1  12  10        0.29       -0.06      1.33 o 
   2  12  10        0.36        0.77      1.29 o 
  -1  -9  11        0.04        0.11      1.36 o 
   0  -9  11        4.87        6.02      1.63 o 
   1  -9  11        1.04       -0.93      1.06 o 
  -2  -8  11        0.00       -2.36      3.36 o 
  -1  -8  11        0.02       -0.23      0.92 o 
   0  -8  11        4.68        6.88      1.06 o 
   1  -8  11        7.10        8.25      1.01 o 
   2  -8  11        8.38        8.05      1.18 o 
  -3  -7  11        0.18       -0.62      2.49 o 
  -2  -7  11        0.01       -0.99      3.36 o 
  -1  -7  11        0.21        0.87      1.37 o 
   0  -7  11       10.47       13.79      0.95 o 
   1  -7  11       34.42       37.08      1.91 o 
   2  -7  11        8.95        9.69      2.49 o 
   3  -7  11        0.15       -1.23      1.58 o 
  -3  -6  11        0.01       -1.49      3.60 o 
  -2  -6  11        0.48        1.12      1.62 o 
  -1  -6  11        0.11       -0.08      0.92 o 
   0  -6  11        3.60        4.87      0.93 o 
   1  -6  11        3.69        3.32      0.66 o 
   2  -6  11        0.21       -1.07      0.80 o 
   3  -6  11        0.29       -0.62      1.96 o 
  -3  -5  11        1.00       -2.24      1.49 o 
  -2  -5  11        1.36        1.04      0.94 o 
  -1  -5  11        0.62        0.47      0.36 o 
   0  -5  11       13.01       13.51      1.86 o 
   1  -5  11        3.53        3.60      0.87 o 
   2  -5  11       10.60       11.35      1.10 o 
   3  -5  11        0.03        1.21      1.37 o 
   4  -5  11        3.03       -1.03      2.05 o 
  -3  -4  11        0.09        0.87      1.12 o 
  -2  -4  11        4.22        3.71      1.06 o 
  -1  -4  11       47.18       42.96      1.65 o 
   0  -4  11        5.18        4.99      0.69 o 
   1  -4  11       24.41       22.78      2.36 o 
   2  -4  11        4.12        3.72      0.25 o 
   3  -4  11        3.70        3.12      0.66 o 
   4  -4  11        0.06        0.07      3.04 o 
  -4  -3  11        0.00        0.25      1.86 o 
  -3  -3  11        0.29       -2.49      2.61 o 
  -2  -3  11        0.49       -0.25      0.93 o 
  -1  -3  11       31.21       28.88      2.98 o 
   0  -3  11       19.99       18.74      0.98 o 
   1  -3  11       17.71       15.62      1.11 o 
   2  -3  11        0.16        1.37      1.49 o 
   3  -3  11       10.88       10.32      1.62 o 
   4  -3  11        0.35        2.98      1.40 o 
  -4  -2  11        0.14        1.99      1.74 o 
  -3  -2  11        0.12        0.00      1.49 o 
  -2  -2  11        0.67        0.37      1.24 o 
  -1  -2  11        6.00        4.37      0.87 o 
   0  -2  11        0.20       -0.17      0.99 o 
   1  -2  11       49.75       51.41      1.74 o 
   2  -2  11       48.50       42.48      1.73 o 
   3  -2  11        9.28        8.58      2.11 o 
   4  -2  11        2.22        1.80      1.04 o 
  -4  -1  11        0.01       -1.86      1.62 o 
  -3  -1  11        0.71        0.94      0.62 o 
  -2  -1  11        6.23        5.55      0.67 o 
  -1  -1  11        4.94        4.50      0.56 o 
   0  -1  11        0.46        0.59      0.48 o 
   1  -1  11        0.42       -0.62      0.41 o 
   2  -1  11       22.29       20.00      3.48 o 
   3  -1  11        1.64        2.07      0.43 o 
   4  -1  11       10.26       11.79      1.10 o 
   5  -1  11        1.27        1.24      1.99 o 
  -4   0  11        0.15       -0.62      1.62 o 
  -3   0  11        0.06        1.33      1.18 o 
  -2   0  11       23.95       22.00      1.16 o 
  -1   0  11       12.44       11.38      0.66 o 
   0   0  11        2.01        2.48      0.60 o 
   1   0  11        0.25        0.28      0.51 o 
   2   0  11        0.20       -0.17      0.54 o 
   3   0  11        9.66       10.10      1.05 o 
   4   0  11        4.22        5.97      1.00 o 
   5   0  11        0.64        3.23      1.24 o 
  -4   1  11        0.16        1.12      1.37 o 
  -3   1  11        0.56        0.01      0.68 o 
  -2   1  11       17.95       16.40      1.86 o 
  -1   1  11       68.83       71.23      2.46 o 
   0   1  11       67.55       75.68      4.47 o 
   1   1  11       23.23       25.37      2.36 o 
   2   1  11        7.81        5.89      0.60 o 
   3   1  11        2.87        3.08      0.74 o 
   4   1  11        0.13        2.61      0.87 o 
   5   1  11        2.56        1.62      1.24 o 
  -3   2  11        6.05        3.80      1.24 o 
  -2   2  11       17.70       15.66      1.38 o 
  -1   2  11       43.81       45.59      3.67 o 
   0   2  11       17.17       19.33      1.32 o 
   1   2  11        6.22        6.01      0.48 o 
   2   2  11       52.03       49.80      1.80 o 
   3   2  11        0.05        0.57      0.62 o 
   4   2  11        0.86        0.37      1.49 o 
   5   2  11        0.01        1.24      2.49 o 
  -3   3  11       15.74       17.90      2.24 o 
  -2   3  11        7.38        3.98      1.00 o 
  -1   3  11        0.12        1.10      0.83 o 
   0   3  11       19.49       21.51      1.62 o 
   1   3  11      119.09      113.75      3.35 o 
   2   3  11       38.66       39.68      1.48 o 
   3   3  11       20.34       26.10      2.62 o 
   4   3  11        3.24        5.72      1.49 o 
   5   3  11        0.66       -1.12      1.74 o 
  -3   4  11       31.63       33.33      1.81 o 
  -2   4  11        1.24        1.49      1.24 o 
  -1   4  11       16.57       16.12      1.17 o 
   0   4  11        0.63        1.52      0.62 o 
   1   4  11       39.28       34.36      1.60 o 
   2   4  11        0.17       -0.60      0.48 o 
   3   4  11       16.44       14.35      1.17 o 
   4   4  11        0.00       -1.49      1.62 o 
   5   4  11        2.06        3.60      1.74 o 
  -3   5  11       38.17       36.63      2.12 o 
  -2   5  11        5.60        7.19      1.55 o 
  -1   5  11        0.23        0.19      0.70 o 
   0   5  11       37.03       41.54      1.79 o 
   1   5  11       28.22       30.25      1.27 o 
   2   5  11        1.86        1.36      0.68 o 
   3   5  11        0.00       -0.40      0.74 o 
   4   5  11        2.65        2.42      4.60 o 
   5   5  11        0.02       -1.86      1.24 o 
  -3   6  11       17.24       16.35      1.63 o 
  -2   6  11       13.12       14.50      1.44 o 
  -1   6  11        2.12        3.85      1.62 o 
   0   6  11        0.80       -0.12      0.95 o 
   1   6  11        2.58        3.89      0.78 o 
   2   6  11        0.48        1.10      0.71 o 
   3   6  11       39.94       39.69      4.16 o 
   4   6  11        0.10       -0.96      1.04 o 
   5   6  11        4.31        5.48      1.41 o 
  -2   7  11        0.00        0.31      1.99 o 
  -1   7  11        0.35       -0.25      1.37 o 
   0   7  11        5.29        4.88      0.96 o 
   1   7  11        1.59        0.72      0.83 o 
   2   7  11        3.83        2.97      0.86 o 
   3   7  11        8.92        6.02      1.49 o 
   4   7  11        0.43       -1.03      1.10 o 
   5   7  11        3.93        4.35      3.36 o 
  -2   8  11        2.79        2.71      1.28 o 
  -1   8  11        3.09        2.75      1.18 o 
   0   8  11        6.32        7.83      1.86 o 
   1   8  11        0.30        0.21      1.24 o 
   2   8  11        7.33        6.24      1.01 o 
   3   8  11        0.00        0.89      1.12 o 
   4   8  11        0.37        4.03      1.75 o 
  -1   9  11        2.07        1.25      1.61 o 
   0   9  11        0.19       -0.17      1.24 o 
   1   9  11       11.15       11.60      2.03 o 
   2   9  11        0.67        0.19      1.32 o 
   3   9  11        1.51        1.07      1.52 o 
   4   9  11        0.35       -1.88      1.25 o 
  -1  10  11        0.22       -2.15      1.43 o 
   0  10  11        6.63        6.66      1.54 o 
   1  10  11        0.04        1.47      1.47 o 
   2  10  11        5.90        2.80      3.17 o 
   3  10  11        1.09        1.68      2.17 o 
   0  11  11        0.11       -0.75      2.24 o 
   1  11  11        2.97        1.00      1.93 o 
   2  11  11        1.14        0.14      1.79 o 
   3  11  11        1.83        2.19      2.02 o 
  -1  -8  12        0.19        1.99      1.49 o 
   0  -8  12        0.93        0.52      1.49 o 
   1  -8  12        7.40        5.80      1.17 o 
  -2  -7  12        3.15        1.24      2.36 o 
  -1  -7  12        1.79        0.75      1.37 o 
   0  -7  12        0.09       -0.92      1.12 o 
   1  -7  12        0.55        0.25      0.95 o 
   2  -7  12        0.02        0.80      1.30 o 
  -3  -6  12        0.00       -1.12      3.60 o 
  -2  -6  12        4.00        1.49      2.73 o 
  -1  -6  12        0.00        1.12      1.62 o 
   0  -6  12        0.10       -0.58      0.69 o 
   1  -6  12        3.38        2.17      0.97 o 
   2  -6  12        0.03       -1.15      0.77 o 
   3  -6  12        0.08        2.73      1.95 o 
  -3  -5  12        0.22       -0.50      1.86 o 
  -2  -5  12        0.02       -1.62      2.98 o 
  -1  -5  12        0.57        0.50      0.48 o 
   0  -5  12        8.86        9.48      0.87 o 
   1  -5  12        0.06        0.44      0.99 o 
   2  -5  12        8.74        8.25      1.30 o 
   3  -5  12        1.26       -0.21      1.00 o 
  -3  -4  12        0.02       -0.62      1.24 o 
  -2  -4  12        0.12       -1.31      0.87 o 
  -1  -4  12        0.23        0.37      0.47 o 
   0  -4  12        5.78        6.56      0.83 o 
   1  -4  12        4.83        5.04      0.90 o 
   2  -4  12        3.19        0.65      0.69 o 
   3  -4  12        0.03       -0.78      0.82 o 
   4  -4  12        2.81        2.75      1.82 o 
  -3  -3  12        0.64        0.75      1.37 o 
  -2  -3  12        0.20       -0.12      0.79 o 
  -1  -3  12        1.32        0.75      0.62 o 
   0  -3  12        1.17        1.69      0.68 o 
   1  -3  12        1.53        0.31      1.43 o 
   2  -3  12        0.41        1.63      1.55 o 
   3  -3  12        1.35        1.43      1.37 o 
   4  -3  12        0.19        1.20      1.74 o 
  -3  -2  12        0.24        0.00      1.12 o 
  -2  -2  12        0.64        0.94      1.80 o 
  -1  -2  12        1.64        1.90      0.56 o 
   0  -2  12        2.67        4.65      1.06 o 
   1  -2  12        0.07       -0.47      0.69 o 
   2  -2  12        1.60        0.10      1.06 o 
   3  -2  12       11.01        8.59      1.04 o 
   4  -2  12        0.84        3.67      1.97 o 
  -3  -1  12        0.06        1.12      1.24 o 
  -2  -1  12        0.79        0.79      0.74 o 
  -1  -1  12        5.99        7.10      1.18 o 
   0  -1  12       13.43       14.16      1.06 o 
   1  -1  12        1.70        3.13      0.69 o 
   2  -1  12        1.09        0.53      0.74 o 
   3  -1  12       28.13       29.23      2.55 o 
   4  -1  12        7.20        3.85      2.61 o 
  -3   0  12        0.75       -0.25      1.86 o 
  -2   0  12        0.24       -1.16      0.78 o 
  -1   0  12        6.61        4.52      0.62 o 
   0   0  12        0.40        0.65      0.32 o 
   1   0  12        0.06       -0.10      1.43 o 
   2   0  12       10.17        9.80      0.92 o 
   3   0  12        1.75        0.75      0.70 o 
   4   0  12       21.25       29.70      3.49 o 
   5   0  12        5.85        1.62      3.11 o 
  -3   1  12        0.30        0.64      0.78 o 
  -2   1  12        0.00        0.41      2.30 o 
  -1   1  12        0.75        0.20      0.64 o 
   0   1  12        0.75        1.04      1.30 o 
   1   1  12        4.79        5.15      0.74 o 
   2   1  12       28.46       26.00      1.37 o 
   3   1  12       17.57       15.02      1.26 o 
   4   1  12        5.85        7.83      2.24 o 
   5   1  12        0.60        2.36      2.73 o 
  -3   2  12        0.22        0.85      0.83 o 
  -2   2  12        0.12       -0.31      1.14 o 
  -1   2  12        7.32        7.48      0.99 o 
   0   2  12       46.71       54.83      4.54 o 
   1   2  12       78.72       78.29      2.18 o 
   2   2  12      205.99      214.29     35.42 o 
   3   2  12        4.54        4.07      1.30 o 
   4   2  12       11.03       10.56      2.49 o 
   5   2  12        1.05        0.25      2.24 o 
  -3   3  12        0.73        1.13      0.93 o 
  -2   3  12        0.03       -1.49      0.99 o 
  -1   3  12        1.28        2.88      1.43 o 
   0   3  12        1.27        0.75      0.64 o 
   1   3  12        4.12        2.56      0.74 o 
   2   3  12      332.58      359.84     11.11 o 
   3   3  12        2.39        2.42      0.93 o 
   4   3  12        0.06        0.37      2.11 o 
   5   3  12        1.23        0.00      1.49 o 
  -3   4  12        1.45        1.24      0.97 o 
  -2   4  12        0.01       -0.75      1.37 o 
  -1   4  12        2.18        2.82      0.92 o 
   0   4  12        9.91       12.68      1.31 o 
   1   4  12        8.76        9.43      1.19 o 
   2   4  12      347.74      427.74     22.99 o 
   3   4  12        2.13        2.49      1.24 o 
   4   4  12        8.44       11.68      2.36 o 
   5   4  12        8.48       10.44      2.49 o 
  -3   5  12       12.24        8.81      2.80 o 
  -2   5  12        2.40        4.39      1.10 o 
  -1   5  12        0.92        0.62      0.97 o 
   0   5  12       17.76       21.18      1.53 o 
   1   5  12       32.04       33.23      2.05 o 
   2   5  12        8.04        7.01      0.92 o 
   3   5  12        2.86       -2.86      1.99 o 
   4   5  12        1.70        4.23      1.99 o 
   5   5  12        3.65        6.12      2.36 o 
  -2   6  12        0.15        0.20      1.68 o 
  -1   6  12       33.44       34.30      2.76 o 
   0   6  12       39.32       40.42      3.36 o 
   1   6  12       83.64       84.05      3.35 o 
   2   6  12       18.90       21.09      4.41 o 
   3   6  12       20.06       27.81      2.16 o 
   4   6  12        1.29        3.71      3.17 o 
  -2   7  12        2.39        2.64      1.40 o 
  -1   7  12        1.04       -0.99      1.49 o 
   0   7  12       69.96       78.89      3.88 o 
   1   7  12       21.47       19.47      1.40 o 
   2   7  12        0.69       -0.29      0.97 o 
   3   7  12        4.13        4.23      1.84 o 
   4   7  12        0.03        2.43      1.49 o 
  -2   8  12        0.00        1.60      2.24 o 
  -1   8  12        2.57        2.75      1.18 o 
   0   8  12        3.67        4.57      1.62 o 
   1   8  12       28.22       19.65      1.57 o 
   2   8  12        5.04        2.75      2.92 o 
   3   8  12        0.40        1.41      1.45 o 
   4   8  12        0.85       -0.01      1.80 o 
  -1   9  12        0.01        1.54      3.11 o 
   0   9  12        3.43        3.15      1.13 o 
   1   9  12        0.00        0.46      1.86 o 
   2   9  12        5.54        0.92      1.85 o 
   3   9  12        5.37        5.97      3.29 o 
   4   9  12        0.22        1.82      1.61 o 
   0  10  12        0.16        1.49      3.48 o 
   1  10  12        0.36       -1.41      2.49 o 
   2  10  12        0.24       -2.52      1.68 o 
   3  10  12        0.78       -2.06      1.46 o 
   1  11  12        0.13        0.48      2.55 o 
   2  11  12        3.58        2.98      2.73 o 
   0  -8  13        4.08        4.23      2.36 o 
  -1  -7  13        0.91        4.85      3.36 o 
   0  -7  13        4.05        5.47      2.11 o 
   1  -7  13        0.12        1.72      1.19 o 
  -2  -6  13        1.95       -0.75      2.49 o 
  -1  -6  13        4.56        7.08      3.36 o 
   0  -6  13        0.04        0.69      0.81 o 
   1  -6  13        1.23        2.30      0.97 o 
   2  -6  13        1.02        3.22      1.13 o 
  -2  -5  13        2.48        0.00      3.60 o 
  -1  -5  13       11.49        7.83      2.49 o 
   0  -5  13        0.84        0.12      0.80 o 
   1  -5  13        3.55        4.15      1.01 o 
   2  -5  13        0.48       -0.15      2.05 o 
   3  -5  13        0.52        0.72      1.80 o 
  -3  -4  13        0.07       -4.66      3.11 o 
  -2  -4  13        3.11        0.25      2.86 o 
  -1  -4  13        2.74        2.29      1.68 o 
   0  -4  13        8.86       11.32      1.33 o 
   1  -4  13        2.78        2.39      1.86 o 
   2  -4  13        0.04        0.52      1.24 o 
   3  -4  13        1.47        2.19      1.07 o 
  -3  -3  13        1.88       -1.74      2.73 o 
  -2  -3  13        0.26       -0.99      2.11 o 
  -1  -3  13        0.80        1.45      1.06 o 
   0  -3  13        0.09        0.92      0.83 o 
   1  -3  13        7.07        6.93      1.08 o 
   2  -3  13        0.21        0.00      1.93 o 
   3  -3  13        7.15        7.73      1.17 o 
   4  -3  13        1.39       -1.92      1.66 o 
  -2  -2  13        0.00       -0.37      3.11 o 
  -1  -2  13        0.11        0.34      0.81 o 
   0  -2  13        2.16        1.75      0.78 o 
   1  -2  13        1.80        2.61      0.99 o 
   2  -2  13        7.75        7.58      1.45 o 
   3  -2  13        2.35        0.37      1.00 o 
   4  -2  13        4.54        2.48      1.58 o 
  -3  -1  13        1.14        3.11      1.49 o 
  -2  -1  13        9.85        9.57      2.98 o 
  -1  -1  13        1.98        2.32      0.70 o 
   0  -1  13        1.57        1.30      0.68 o 
   1  -1  13        1.02        1.07      0.64 o 
   2  -1  13        2.70        1.66      0.78 o 
   3  -1  13        2.98        1.37      1.49 o 
   4  -1  13        0.65       -0.50      2.36 o 
  -3   0  13        2.51        2.86      1.49 o 
  -2   0  13       11.59        9.83      1.27 o 
  -1   0  13        6.26        7.03      0.66 o 
   0   0  13        4.19        5.23      1.80 o 
   1   0  13       20.55       18.70      2.67 o 
   2   0  13        6.04        3.21      0.96 o 
   3   0  13        5.14        4.35      1.12 o 
   4   0  13        0.09       -1.62      1.99 o 
  -3   1  13        2.05        0.99      1.37 o 
  -2   1  13        0.00        0.87      1.86 o 
  -1   1  13        1.02        1.21      0.60 o 
   0   1  13       20.68       20.50      1.37 o 
   1   1  13        6.78        7.66      1.99 o 
   2   1  13        3.67        4.53      0.85 o 
   3   1  13       10.04        8.08      1.19 o 
  -3   2  13        1.24        1.62      1.37 o 
  -2   2  13        0.45        0.75      1.24 o 
  -1   2  13        0.06        0.94      0.60 o 
   0   2  13       10.89       11.02      1.12 o 
   1   2  13        2.72        2.31      0.83 o 
   2   2  13        0.00       -0.17      0.64 o 
   3   2  13        1.78        0.93      0.83 o 
   4   2  13        2.97        3.11      1.74 o 
  -3   3  13        3.16        2.98      1.24 o 
  -2   3  13        0.02       -0.50      1.74 o 
  -1   3  13        0.39        0.64      0.93 o 
   0   3  13        2.00        1.59      1.18 o 
   1   3  13       74.67       78.91      4.30 o 
   2   3  13        9.88       12.80      2.49 o 
   3   3  13       13.74        9.18      1.62 o 
  -2   4  13        1.76        1.62      1.49 o 
  -1   4  13        5.71        6.21      1.18 o 
   0   4  13        0.34        0.02      1.04 o 
   1   4  13       24.83       21.68      2.36 o 
   2   4  13       53.81       62.03      3.30 o 
   3   4  13       12.69       16.53      2.12 o 
   4   4  13        0.91        4.85      2.49 o 
  -2   5  13        0.09       -1.37      1.62 o 
  -1   5  13        0.40        0.09      1.06 o 
   0   5  13       19.55       23.65      1.85 o 
   1   5  13        0.15        0.52      1.62 o 
   2   5  13        7.27        7.88      1.36 o 
   4   5  13        3.38        4.10      2.36 o 
  -2   6  13        0.36        0.37      1.62 o 
  -1   6  13        0.04       -0.25      1.62 o 
   0   6  13        0.57        1.03      0.92 o 
   1   6  13        1.86        2.11      2.61 o 
   2   6  13        0.02       -1.47      1.45 o 
   3   6  13        0.96       -0.38      2.30 o 
   4   6  13        2.88       -0.34      1.70 o 
  -1   7  13        1.79        1.74      1.99 o 
   0   7  13       13.12       10.64      1.34 o 
   1   7  13        1.22        0.72      1.74 o 
   2   7  13       13.45       11.56      2.49 o 
   3   7  13        0.07        0.58      2.73 o 
   4   7  13        0.04        0.41      2.17 o 
  -1   8  13        0.84        1.74      1.86 o 
   0   8  13        5.84        5.28      1.36 o 
   1   8  13        0.29       -0.44      1.31 o 
   2   8  13        1.14        1.27      1.33 o 
   3   8  13        0.04        0.22      1.82 o 
   4   8  13        2.56        2.83      1.64 o 
   0   9  13        1.28        1.07      1.43 o 
   1   9  13        5.14        6.27      1.94 o 
   2   9  13        0.73       -0.39      1.10 o 
   3   9  13        0.10        3.13      3.17 o 
   1  10  13        0.44        1.37      1.62 o 
   2  10  13        2.47        0.33      2.49 o 
  -1  -6  14        0.12       -1.62      2.98 o 
   0  -6  14        2.92        1.12      1.74 o 
   1  -6  14        0.99        0.68      0.78 o 
  -2  -5  14        0.23       -0.75      3.60 o 
  -1  -5  14        0.84        1.62      1.99 o 
   0  -5  14        0.01        0.34      0.83 o 
   1  -5  14        1.01        2.86      1.05 o 
   2  -5  14        1.53        0.81      3.04 o 
  -2  -4  14        1.11        1.74      3.73 o 
  -1  -4  14        0.33        0.12      1.86 o 
   0  -4  14        0.00        0.25      0.87 o 
   1  -4  14        0.41        1.23      0.99 o 
   2  -4  14        6.86        6.54      1.34 o 
   3  -4  14        0.01        0.36      1.09 o 
  -2  -3  14        0.00        0.12      3.36 o 
  -1  -3  14        0.57        0.59      1.37 o 
   0  -3  14        0.42        1.17      1.18 o 
   1  -3  14        1.87        3.27      1.80 o 
   2  -3  14       15.53       12.53      1.74 o 
   3  -3  14        0.55        0.09      1.37 o 
  -1  -2  14        0.68        0.30      0.72 o 
   0  -2  14        0.08        1.05      0.89 o 
   1  -2  14        3.14        1.30      1.93 o 
   2  -2  14        1.71       -0.06      0.94 o 
   3  -2  14        9.82        9.84      1.40 o 
  -2  -1  14        0.01       -0.12      2.86 o 
  -1  -1  14        0.00       -1.21      0.80 o 
   0  -1  14        4.29        5.63      2.05 o 
   1  -1  14        4.94        5.81      0.96 o 
   2  -1  14        0.67       -1.16      1.18 o 
   3  -1  14       13.70       11.39      1.37 o 
  -2   0  14        0.17       -1.24      2.49 o 
  -1   0  14        4.37        4.17      1.43 o 
   0   0  14       14.58       16.17      2.30 o 
   1   0  14       28.09       33.23      3.60 o 
   2   0  14        7.77        8.01      1.68 o 
   3   0  14        0.85       -0.37      1.05 o 
   4   0  14        0.32        4.97      2.61 o 
  -2   1  14        1.34       -3.98      3.11 o 
  -1   1  14        0.01       -0.49      1.43 o 
   0   1  14        0.57        3.73      1.49 o 
   1   1  14      100.93      108.93      8.45 o 
   2   1  14        5.43        4.21      1.28 o 
   3   1  14        0.19       -0.24      1.43 o 
   4   1  14        0.10       -3.17      2.11 o 
  -2   2  14        0.46        0.50      1.74 o 
  -1   2  14        1.13        1.67      2.55 o 
   0   2  14        0.00       -0.60      2.86 o 
   1   2  14      123.89      159.06      7.03 o 
   2   2  14       17.62       15.24      1.58 o 
   3   2  14        6.01        7.20      1.37 o 
   4   2  14        3.81        3.48      2.36 o 
  -2   3  14        0.86       -0.12      2.11 o 
  -1   3  14        0.01       -0.38      1.29 o 
   0   3  14        0.64       -0.13      1.07 o 
   1   3  14       14.08       14.29      2.37 o 
   2   3  14       18.37       25.77      2.73 o 
   3   3  14        4.26        6.31      2.49 o 
   4   3  14        5.65        8.20      2.24 o 
  -2   4  14        2.11        1.24      1.74 o 
  -1   4  14        1.45        2.70      0.92 o 
   0   4  14       15.07       15.64      1.82 o 
   1   4  14       65.79       87.57      7.39 o 
   2   4  14        6.73        7.68      1.22 o 
   4   4  14        0.77        0.87      2.36 o 
  -2   5  14        0.25       -1.62      2.11 o 
  -1   5  14       11.15       13.89      1.58 o 
   0   5  14       32.33       36.46      3.17 o 
   1   5  14        0.29        1.84      2.73 o 
   2   5  14       14.89       14.75      1.58 o 
   3   5  14        1.01        1.86      1.49 o 
  -1   6  14        1.00       -0.25      2.11 o 
   0   6  14        8.41       10.06      2.55 o 
   1   6  14        0.33        1.23      1.12 o 
   2   6  14        0.61       -1.62      1.55 o 
   3   6  14        1.01        1.11      2.98 o 
   4   6  14        0.16       -1.81      2.30 o 
  -1   7  14        0.72        1.12      1.62 o 
   0   7  14        1.24        1.28      1.52 o 
   1   7  14        0.01       -2.52      1.68 o 
   2   7  14        1.48        0.81      2.05 o 
   3   7  14        1.52        1.70      1.58 o 
   0   8  14        0.05       -0.03      1.07 o 
   1   8  14        0.13       -0.46      2.05 o 
   2   8  14        2.96        2.11      1.40 o 
   3   8  14        1.48        1.95      1.93 o 
   1   9  14        0.99        2.78      1.47 o 
   2   9  14        0.01        1.74      1.58 o 
   0  -5  15        0.43        2.73      2.24 o 
   1  -5  15        0.18       -0.56      1.74 o 
  -1  -4  15        0.45        4.60      3.36 o 
   0  -4  15        0.09        0.29      0.91 o 
   1  -4  15        2.58        3.82      1.54 o 
   2  -4  15        1.18        1.74      2.61 o 
  -1  -3  15        0.73        0.12      3.36 o 
   0  -3  15        0.04        0.73      1.86 o 
   1  -3  15        0.01        0.37      1.33 o 
   2  -3  15        0.69        0.74      0.97 o 
  -2  -2  15        0.02        2.11      2.61 o 
  -1  -2  15        0.28        2.06      0.91 o 
   0  -2  15        0.85        1.90      1.15 o 
   1  -2  15        0.65       -1.37      3.04 o 
   2  -2  15        8.48        9.94      1.54 o 
   3  -2  15        1.20        0.89      1.06 o 
  -2  -1  15        0.01        5.10      3.73 o 
  -1  -1  15        1.62        1.35      0.92 o 
   0  -1  15        1.94        0.54      1.49 o 
   1  -1  15        1.93        2.21      1.33 o 
   2  -1  15        0.03        1.52      1.37 o 
   3  -1  15        0.87        4.06      1.68 o 
  -2   0  15        0.19        3.48      2.11 o 
  -1   0  15        1.18        1.23      0.87 o 
   0   0  15        1.46        2.22      1.03 o 
   1   0  15        5.76        6.28      1.40 o 
   2   0  15        0.00        0.24      1.40 o 
   3   0  15        2.30        4.49      1.31 o 
  -2   1  15        0.10        4.35      2.61 o 
  -1   1  15        0.81        0.10      0.82 o 
   0   1  15       29.52       34.78      6.40 o 
   1   1  15       28.66       32.19      5.10 o 
   2   1  15        6.26        7.08      1.22 o 
   3   1  15        0.65        0.76      1.24 o 
  -2   2  15        0.00        0.99      1.99 o 
  -1   2  15        0.36        0.49      1.37 o 
   0   2  15        6.94        9.23      1.99 o 
   1   2  15       74.78       94.27      7.02 o 
   2   2  15       16.29       14.32      2.17 o 
   3   2  15        1.17       -0.81      1.32 o 
   4   2  15        1.34        2.11      1.99 o 
  -2   3  15        0.00       -0.37      2.36 o 
  -1   3  15        0.19       -0.58      0.95 o 
   0   3  15       18.10       24.13      3.36 o 
   1   3  15        5.62        7.07      1.49 o 
   2   3  15        6.92        5.95      1.31 o 
   3   3  15        1.08        1.92      1.19 o 
   4   3  15       10.67       12.80      2.99 o 
  -1   4  15        1.20        0.64      1.28 o 
   0   4  15        1.84        2.20      1.07 o 
   1   4  15        1.30       -0.02      1.43 o 
   2   4  15        1.91        1.38      1.62 o 
   3   4  15        0.70        1.04      1.43 o 
  -1   5  15        6.00        5.59      2.11 o 
   0   5  15        1.35        2.88      1.20 o 
   1   5  15        2.85        2.08      1.23 o 
   2   5  15        0.26       -2.44      1.62 o 
   3   5  15        0.00       -0.87      1.37 o 
  -1   6  15        7.20        6.84      2.24 o 
   0   6  15        3.27        2.30      2.80 o 
   1   6  15        0.35       -0.43      1.33 o 
   2   6  15        0.57        1.30      1.14 o 
   3   6  15        1.73        1.16      3.23 o 
   0   7  15        3.61        3.98      2.05 o 
   1   7  15        2.42        0.99      1.18 o 
   2   7  15        0.82       -1.60      3.36 o 
   3   7  15        0.95        2.81      1.68 o 
   1   8  15        1.18        1.49      2.30 o 
   2   8  15        2.88        2.43      3.67 o 
   0  -3  16        0.62        1.86      1.24 o 
   1  -3  16        0.00        2.80      1.86 o 
  -1  -2  16        2.31        0.99      2.49 o 
   0  -2  16        4.90        8.53      2.42 o 
   1  -2  16        0.26       -0.71      1.28 o 
   2  -2  16        0.00        1.20      1.55 o 
  -1  -1  16        2.01        1.30      1.22 o 
   0  -1  16       12.84       16.16      1.75 o 
   1  -1  16        1.29        1.69      1.28 o 
   2  -1  16        1.38        1.05      1.10 o 
  -1   0  16        0.32        0.54      1.17 o 
   0   0  16       13.89       17.86      1.91 o 
   1   0  16        6.57        6.70      3.04 o 
   2   0  16        0.01       -1.91      1.27 o 
   3   0  16        0.00        0.67      1.40 o 
  -1   1  16        0.00       -0.02      1.47 o 
   0   1  16        1.46        2.78      1.26 o 
   1   1  16        9.80        7.67      1.45 o 
   2   1  16        0.03       -0.61      1.46 o 
   3   1  16        1.56        2.30      1.18 o 
  -1   2  16        0.71        1.45      1.38 o 
   0   2  16        3.55        5.22      2.55 o 
   1   2  16        2.71        3.60      1.55 o 
   2   2  16        0.00       -1.36      1.46 o 
   3   2  16        0.06        1.49      1.14 o 
  -1   3  16        2.51       -0.12      1.24 o 
   0   3  16        0.33        0.92      2.55 o 
   1   3  16        5.34        7.88      1.70 o 
   2   3  16        0.17        3.37      1.49 o 
   3   3  16        0.48        0.62      1.74 o 
  -1   4  16        0.51        2.66      1.49 o 
   0   4  16        1.14        0.05      1.71 o 
   1   4  16        3.15        3.34      1.84 o 
   2   4  16        0.05       -0.82      1.29 o 
   3   4  16        3.07        7.64      4.29 o 
   0   5  16        0.01       -0.23      1.74 o 
   1   5  16        1.03        2.86      1.99 o 
   2   5  16        1.53        0.98      1.13 o 
   0   6  16        0.43        0.64      1.18 o 
   1   6  16        2.95        1.43      1.40 o 
   2   6  16        0.19        2.49      1.67 o 
   1  -1  17        0.00       -1.93      1.68 o 
   0   0  17       21.86       23.00      2.86 o 
   1   0  17        1.12        2.45      1.27 o 
   0   1  17       15.34       19.88      2.62 o 
   1   1  17        0.32       -0.83      1.99 o 
   2   1  17        2.14        0.77      1.50 o 
   0   2  17        2.31        3.50      1.31 o 
   1   2  17        0.06        0.29      2.86 o 
   2   2  17        0.37        0.50      1.49 o 
   0   3  17        0.00       -1.11      3.17 o 
   1   3  17        1.07       -0.43      1.58 o 
   2   3  17        1.23        2.35      1.25 o 
   1   4  17        0.00       -1.61      1.07 o 
                                                 
